# Supplementary material for: Arabidopsis SWR1-associated protein methyl-CpG-binding domain 9 is required for histone H2A.Z deposition
Source: Nat Commun. 2019 Jul 26;10:3352. doi: 10.1038/s41467-019-11291-w (PMC6659704; doi:10.1038/s41467-019-11291-w)
Supplement: Supplementary file 3 — Source Data [file 41467_2019_11291_MOESM3_ESM.xlsx]

## Sheet: Figure 1a 
Figure 1a. Western blot of a pull-down and co-immunopurification assay between APR6 and MBD9.

## Sheet: Figure 1c
Figure 1c. Flowering time data.
	Long Day Data
		wild-type	mbd9-3	arp6-1	arp6-1, mbd9-3			wild-type	mbd9-3	arp6-1	arp6-1, mbd9-3
		18	13	10	10			28	26	23	22
		18	13	10	10			29	26	23	23
		17	12	10	10			30	26	23	23
		18	14	10	10			30	27	24	24
		19	12	10	9			31	27	24	24
		17	13	11	10			31	27	24	24
		16	13	11	9			31	27	24	25
		17	12	10	9			31	28	24	25
		19	12	10	10			31	28	24	25
		18	14	9	12			31	28	25	25
		20	13	10	9			31	28	25	25
		18	12	8	9			31	28	25	25
		17	14	11	10			33	28	25	25
		20	15	9	9			33	28	25	26
		17	12	10	9			35	29	26	26
		17	13	12	10			35	29	26	26
		wild-type	mbd9-3	arp6-1	arp6-1, mbd9-3			wild-type	mbd9-3	arp6-1	arp6-1, mbd9-3
	Avg.	17.875	12.9375	10.0625	9.6875		Avg.	31.3125	27.5	24.375	24.5625
	SD	1.14746	0.928709	0.928709	0.7932		SD	1.88746	0.966092	0.957427	1.15289
	SE	0.286865	0.232177	0.232177	0.1983		SE	0.471865	0.241523	0.239357	0.288224
	Short Day Data
		wild-type	arp6-1	mbd9-3	arp6-1, mbd9-3			wild-type	arp6-1	mbd9-3	arp6-1, mbd9-3
		43	28	28	28			80	69	70	68
		49	27	29	30			81	69	70	68
		42	29	32	32			82	72	75	68
		52	30	36	27			83	72	78	68
		43	31	28	27			83	75	78	69
		48	29	35	29			85	76	78	72
		53	26	30	32			86	77	79	74
		56	29	32	30			86	79	80	74
		50	26	27	32			87	79	80	76
		59	27	32	26			87	80	81	77
		65	28	37	28			88	82	83	79
		61	30	32	32			89	83	84	82
		54	28	36	25			90	84	85	83
		54	31	35	26			96	84	86	83
		54	30	38	32			98	86	87	83
		62	30	40	28			101	85	87	84
			32	42					86	87
		wild-type	arp6-1	mbd9-3	arp6-1, mbd9-3			wild-type	arp6-1	mbd9-3	arp6-1, mbd9-3
	Avg.	52.8125	28.8824	33.4706	29		Avg.	87.625	78.7059	80.4706	75.5
	SD	6.87235	1.7636	4.38916	2.47656		SD	6.07591	5.78538	5.40969	6.22896
	SE	1.71809	0.440901	1.09729	0.619139		SE	1.51898	1.44634	1.35242	1.55724

## Sheet: Figure 1d
Figure 1d. RT-qPCR of FLC, MAF4 and MAF5
	wild-type	arp6-1	mbd9-3	arp6-1mbd9-3
FLC	1	0.0574655	0.043871	0.00648326
	1	0.027195	0.0339045	0.103125
	1	0.033151	0.0333506	0.00593403
	1	0.587496	0.425317	0.0744393
	1	0.0553412	0.0718635	0.0213174
Average	1	0.15213	0.121661	0.0422599
SD	0	0.24374	0.170469	0.0440972
SE	0	0.109004	0.0762359	0.0197209
MAF4	wild-type	arp6-1	mbd9-3	arp6-1mbd9-3
	1	0.308718	0.355931	0.691298
	1	0.421715	0.775978	0.206149
	1	0.471153	0.366427	0.269626
	1	0.221201	0.275336	0.245754
	1	0.322977	0.280018	0.419948
Average	1	0.349153	0.410738	0.366555
SD	0	0.0985408	0.20844	0.198763
SE	0	0.0440688	0.0932172	0.0888895
MAF5	wild-type	arp6-1	mbd9-3	arp6-1mbd9-3
	1	0.282862	0.306339	0.107574
	1	0.00724829	0.242636	0.146279
	1	0.00490611	0.963584	0.177757
	1	0.121646	0.288314	0.126887
Average	1	0.104166	0.450218	0.139624
SD	0	0.131	0.343292	0.0299322
SE	0	0.0655002	0.171646	0.0149661

## Sheet: Figure 2a 
Figure 2a. Western blot for H2A.Z and H3 levels in total extracts from wild-type, mbd9-3, arp6-1 and arp6-1mbd9-3 mutants.
	wild-type	mbd9-3	arp6-1	mbd9-3arp6-1
H2A.Z/H3	1	0.629794	0.524512	0.281609
	1	0.34503	0.333075	0.315049
	1	0.466292	0.294382	0.218834
	1	0.546737	0.464722	0.270286
	1	0.448903	0.377402	0.375583

## Sheet: Figure 2c
Figure 2c. A list of H2A.Z depleted genes in mbd9-3, arp6-1, arp6-1 mbd9-3 vs wild-type and arp6-1 mbd9-3 vs arp6-1, MACS2 (qvalue cutoff = 1.00e-02).
mbd9-3	arp6-1	arp6-1 mbd9-3	arp6-1 mbd9-3 vs arp6-1
AT4G11290	AT5G56430	AT5G24160	AT1G34160
AT1G30650	AT1G74680	AT2G30250	AT1G55365
AT2G38270	AT3G17090	AT5G54206	AT1G06620
AT5G48530	AT1G15870	AT1G26680	AT1G06770
AT5G41510	AT2G19980	AT3G43300	AT5G04340
AT3G52561	AT5G45380	AT5G02030	AT2G46980
AT2G46000	AT5G39550	AT4G00590	AT5G49340
AT3G11673	AT1G17450	AT4G15960	AT4G14230
AT1G10270	AT1G42490	AT5G55740	AT4G32860
AT3G09180	AT5G63540	AT5G51440	AT2G01300
AT2G44470	AT1G33709	AT1G72500	AT4G14104
AT1G02310	AT1G33710	AT4G11660	AT2G17442
AT1G05660	AT2G25870	AT1G35880	AT2G04100
AT4G30720	AT1G02540	AT3G20900	AT4G17380
AT3G60238	AT4G28320	AT3G20898	AT2G38500
AT4G21910	AT3G51850	AT5G56830	AT3G27130
AT4G25650	AT2G24030	AT4G37130	AT1G65560
AT3G56060	AT3G51990	AT2G17840	AT3G26134
AT1G05960	AT3G14620	AT1G65370	AT5G41920
AT1G75190	AT1G48190	AT2G25300	AT1G24330
AT4G36791	AT1G26360	AT5G59820	AT2G30720
AT2G19570	AT1G15460	AT5G28640	AT3G59550
AT2G19572	AT5G11370	AT4G28180	AT1G19180
AT2G20350	AT4G25020	AT2G42870	AT2G23150
AT3G06620	AT5G59470	AT4G25340	AT1G35720
AT3G27150	AT1G15500	AT5G13660	AT1G55500
AT3G23940	AT1G13890	AT4G20000	AT3G63020
AT5G57590	AT1G34355	AT2G34820	AT3G06890
AT1G07500	AT5G50012	AT4G10140	AT5G23908
AT1G66370	AT5G30500	AT3G60900	AT5G23910
AT2G28520	AT5G41770	AT1G73560	AT4G33980
AT5G65470	AT3G58210	AT5G11370	AT3G06868
AT2G34610	AT3G53710	AT3G05790	AT3G06870
AT5G02770	AT4G16835	AT3G19680	AT5G41610
AT1G07200	AT5G65340	AT5G47490	AT5G27043
AT5G16810	AT3G29575	AT1G06920	AT5G48880
AT4G09452	AT1G33280	AT4G07390	AT3G01015
AT5G63860	AT3G62700	AT2G33793	AT1G02813
AT5G51420	AT1G01610	AT1G44740	AT1G74890
AT5G07110	AT4G13130	AT3G61490	AT1G35750
AT3G43990	AT5G01020	AT3G02000	AT5G47400
AT5G41770	AT1G67510	AT4G23690	AT1G72416
AT2G47280	AT5G63620	AT2G31250	AT1G51405
AT3G21350	AT1G20000	AT3G17998	AT2G30480
AT1G15510	AT2G04620	AT3G18000	AT2G22140
AT5G19530	AT1G16550	AT4G23660	AT5G09370
AT1G75394	AT4G23570	AT3G27000	AT2G40120
AT4G33730	AT3G20110	AT4G04480	AT5G16420
AT1G69820	AT5G63600	AT1G03060	AT1G09740
AT3G49570	AT3G55540	AT5G07480	AT1G35730
AT1G14960	AT1G09930	AT2G23170	AT5G43660
AT3G13437	AT3G16415	AT2G23171	AT2G39090
AT1G02420	AT3G16030	AT1G71270	AT4G14730
AT5G65630	AT4G04020	AT5G49450	AT5G43840
AT1G01950	AT3G52020	AT4G34360	AT5G62770
AT5G42410	AT2G32370	AT2G46110	AT5G14010
AT3G11830	AT4G13770	AT2G47630	AT5G18620
AT1G57670	AT4G30870	AT3G07180	AT4G28180
AT1G32585	AT2G02970	AT3G22570	AT3G61760
AT5G66150	AT4G39010	AT3G19160	AT5G48960
AT5G44200	AT2G30930	AT3G23370	AT3G48540
AT4G36080	AT1G63660	AT3G46990	AT2G28360
AT1G62190	AT1G61970	AT2G48120	AT5G20635
AT3G28720	AT3G60260	AT1G04310	AT1G78480
AT2G17950	AT4G34100	AT1G43245	AT1G78476
AT2G26700	AT3G52155	AT1G63140	AT4G30090
AT5G11930	AT3G43720	AT2G22060	AT3G09490
AT5G42150	AT3G55590	AT2G26150	AT1G03650
AT1G61110	AT4G11950	AT3G04854	AT3G21465
AT1G06200	AT5G15040	AT1G08560	AT1G34340
AT1G24300	AT5G67020	AT1G66670	AT3G04854
AT2G23010	AT5G13060	AT5G57810	AT3G10430
AT2G17670	AT4G01890	AT1G09176	AT3G18090
AT3G51610	AT4G37130	AT3G06960	AT2G27480
AT3G62097	AT4G00310	AT5G13990	AT1G54960
AT3G07660	AT2G42490	AT2G29180	AT5G54970
AT2G44780	AT1G75960	AT4G16690	AT2G45135
AT2G19070	AT2G19803	AT4G04885	AT3G26110
AT3G48980	AT1G21540	AT2G47180	AT5G61000
AT4G14300	AT5G19670	AT5G52030	AT5G13060
AT3G55970	AT2G03070	AT2G29860	AT5G49120
AT3G03100	AT1G03980	AT2G12550	AT5G11110
AT1G68850	AT1G03970	AT3G25960	AT5G28830
AT3G19950	AT5G57070	AT5G35205	AT3G62080
AT4G26780	AT1G78410	AT1G08840	AT5G14530
AT1G76600	AT1G46552	AT1G08845	AT4G12110
AT5G45300	AT5G45120	AT1G32790	AT1G68980
AT5G64010	AT3G53780	AT2G29590	AT4G03292
AT1G50460	AT2G24640	AT2G29600	AT5G33300
AT5G04030	AT3G01516	AT2G14635	AT2G22240
AT1G08050	AT1G70650	AT5G61590	AT4G18790
AT2G37440	AT1G46408	AT3G57410	AT4G22300
AT4G36840	AT1G33670	AT3G11325	AT1G30135
AT4G26430	AT4G30940	AT4G33210	AT5G56600
AT1G65570	AT5G29560	AT2G47570	AT1G80520
AT1G14780	AT5G38030	AT3G24690	AT5G36260
AT5G43830	AT3G50410	AT2G36100	AT2G33560
AT3G12590	AT2G42975	AT2G02970	AT1G11572
AT4G17430	AT4G15080	AT2G06510	AT5G61865
AT1G02460	AT1G73410	AT5G24910	AT3G20040
AT2G04032	AT2G18550	AT1G22680	AT4G30850
AT3G21840	AT1G70550	AT2G46650	AT3G28611
AT1G02000	AT4G33280	AT3G20300	AT2G35460
AT2G33710	AT3G17500	AT5G37740	AT3G27190
AT1G61010	AT1G25320	AT1G68220	AT1G08710
AT1G13650	AT4G33810	AT5G09250	AT4G25480
AT1G16210	AT4G39630	AT5G60120	AT2G24030
AT3G22250	AT2G23160	AT3G16310	AT5G25880
AT1G02020	AT4G24120	AT2G43440	AT1G10510
AT3G58860	AT1G74580	AT1G76410	AT1G08050
AT3G01085	AT3G45490	AT1G23360	AT1G01560
AT3G45250	AT3G15460	AT3G29320	AT2G37320
AT5G19410	AT3G59380	AT5G41780	AT3G08690
AT5G20040	AT5G67640	AT1G01370	AT5G52290
AT1G52600	AT2G11810	AT1G53320	AT1G25500
AT4G20890	AT4G34750	AT5G66700	AT5G54260
AT3G18010	AT3G13330	AT1G70570	AT3G13170
AT3G15470	AT3G44730	AT1G80390	AT2G14220
AT4G21090	AT1G62760	AT1G20840	AT2G34790
AT4G37390	AT5G22150	AT5G58510	AT5G08260
AT1G31050	AT1G67420	AT2G19720	AT3G14300
AT5G28740	AT3G06770	AT4G23790	AT4G04955
AT2G20142	AT3G59160	AT1G69830	AT1G51960
AT2G23690	AT5G52710	AT1G37140	AT2G45460
AT3G62130	AT4G28811	AT4G00905	AT3G50630
AT2G14710	AT1G58450	AT5G48820	AT3G50050
AT3G20690	AT2G18820	AT3G57030	AT3G10370
AT5G15550	AT2G30080	AT4G15450	AT2G01905
AT5G45095	AT5G46080	AT4G03620	AT1G77310
AT3G11540	AT3G05727	AT4G16760	AT2G36660
AT3G07880	AT5G61130	AT5G65205	AT1G32690
AT5G12260	AT1G18940	AT5G08500	AT4G30650
AT3G44610	AT3G09470	AT1G29195	AT4G17140
AT1G02150	AT1G26480	AT4G18290	AT2G35020
AT5G12130	AT4G18750	AT1G66110	AT5G50170
AT4G04690	AT3G27330	AT5G37510	AT4G03820
AT3G60860	AT2G31862	AT5G03300	AT5G20040
AT5G59490	AT5G57950	AT5G62660	AT3G50740
AT5G13340	AT1G78290	AT1G55730	AT4G32500
AT5G64090	AT5G48010	AT4G31740	AT3G48830
AT3G16070	AT3G08720	AT1G66290	AT3G02030
AT2G17700	AT2G22890	AT3G60470	AT1G48420
AT5G44150	AT1G28685	AT2G40910	AT3G27730
AT4G35810	AT1G28680	AT4G18910	AT4G12310
AT3G47170	AT4G05230	AT4G16146	AT5G33382
AT2G41740	AT4G17895	AT5G10920	AT1G63720
AT5G42590	AT3G48090	AT1G01200	AT5G42445
AT1G65210	AT1G32890	AT3G51690	AT3G61560
AT3G29725	AT3G04830	AT2G21220	AT4G28070
AT2G19410	AT4G33840	AT2G18245	AT1G17665
AT1G01900	AT3G58530	AT1G68820	AT1G44740
AT2G33190	AT1G25360	AT3G01670	AT1G63050
AT1G51820	AT5G36960	AT5G51420	AT3G23320
AT5G35715	AT4G18550	AT2G34140	AT5G15300
AT3G43425	AT2G14115	AT3G61620	AT1G78895
AT2G21040	AT5G51230	AT1G06620	AT1G07270
AT3G21680	AT2G19860	AT3G28860	AT1G64940
AT3G19740	AT2G31210	AT1G54280	AT3G24090
AT4G10865	AT5G18970	AT3G15460	AT5G15070
AT2G02440	AT1G06030	AT5G46730	AT5G67110
AT4G00800	AT1G70330	AT3G31420	AT5G63300
AT1G68350	AT1G17410	AT4G16340	AT2G44590
AT5G17630	AT5G44330	AT1G67970	AT1G07985
AT3G02790	AT4G23690	AT1G27880	AT2G18450
AT3G66652	AT5G58610	AT5G23070	AT1G03106
AT4G12290	AT5G65110	AT5G47610	AT4G04210
AT3G44870	AT3G09090	AT3G59510	AT2G40820
AT5G03730	AT5G42410	AT1G21390	AT3G57200
AT2G31140	AT3G12260	AT1G14570	AT1G56165
AT3G02520	AT5G13400	AT1G59760	AT2G03780
AT5G37040	AT5G13900	AT1G65365	AT5G19440
AT1G16290	AT3G49380	AT1G64540	AT3G04620
AT1G44990	AT2G43870	AT5G51230	AT4G01250
AT1G15800	AT5G59000	AT1G20530	AT1G09680
AT4G35050	AT4G35700	AT5G65620	AT5G25790
AT5G47080	AT1G73950	AT1G07060	AT4G14680
AT3G20280	AT2G45060	AT5G37130	AT2G43270
AT4G01470	AT4G36250	AT3G43690	AT5G14700
AT3G14310	AT3G26820	AT5G61400	AT3G06600
AT5G49550	AT5G06760	AT4G33970	AT5G44780
AT1G57800	AT1G15210	AT3G09960	AT3G58480
AT2G31945	AT3G20290	AT1G07200	AT4G13990
AT2G31960	AT4G31850	AT3G48190	AT5G05850
AT3G17840	AT3G27490	AT4G04710	AT4G14805
AT4G30980	AT2G40670	AT1G08130	AT2G01810
AT4G29510	AT4G37640	AT4G03440	AT4G10630
AT1G80070	AT5G61920	AT1G77020	AT4G30710
AT4G08895	AT2G21380	AT1G06870	AT2G33400
AT2G26480	AT1G55591	AT5G60690	AT2G38080
AT2G38870	AT1G49660	AT4G26330	AT1G02965
AT2G02310	AT1G06660	AT3G08950	AT3G14990
AT1G49840	AT1G02205	AT2G30320	AT1G66160
AT1G42540	AT4G34419	AT5G02490	AT1G04760
AT3G56620	AT1G34270	AT1G75310	AT4G36280
AT2G04350	AT1G33950	AT5G62940	AT4G27510
AT3G17980	AT5G04730	AT3G58930	AT1G60860
AT2G23290	AT1G30760	AT4G10465	AT4G14150
AT4G04950	AT1G08560	AT1G64930	AT2G18460
AT1G34270	AT2G18480	AT1G64080	AT1G48770
AT4G27140	AT2G42730	AT1G65200	AT3G13910
AT1G45015	AT1G73200	AT4G31850	AT5G45000
AT3G11070	AT1G79880	AT3G28570	AT5G36000
AT2G47910	AT1G61670	AT5G64570	AT2G30820
AT1G34575	AT1G18690	AT5G64572	AT5G57450
AT3G43250	AT1G54240	AT5G13900	AT4G09030
AT5G60000	AT5G26980	AT3G11930	AT5G09360
AT3G12587	AT2G34780	AT2G34260	AT3G01310
AT3G12585	AT5G23300	AT3G24040	AT3G16320
AT4G05420	AT1G51270	AT2G14610	AT1G06460
AT1G27850	AT3G47460	AT5G26310	AT3G23670
AT3G48450	AT5G26680	AT1G50690	AT2G32630
AT3G04290	AT2G21860	AT1G79530	AT2G30000
AT2G37310	AT5G25580	AT1G08630	AT2G38810
AT4G11845	AT3G45670	AT4G39320	AT2G46455
AT1G20380	AT3G19085	AT1G23810	AT3G15150
AT4G30140	AT1G71360	AT1G62095	AT4G01110
AT3G49260	AT4G13420	AT4G29800	AT2G38000
AT3G45990	AT2G46160	AT1G44224	AT1G57820
AT5G01720	AT5G64310	AT5G66150	AT5G11230
AT2G02240	AT4G17210	AT1G54215	AT3G56270
AT1G15330	AT2G03240	AT3G07130	AT5G51840
AT5G59810	AT1G60700	AT1G17410	AT1G72330
AT5G38130	AT1G22403	AT2G31240	AT4G30940
AT4G13840	AT1G50060	AT5G37900	AT5G37070
AT1G29785	AT1G78990	AT3G48720	AT3G27580
AT3G08630	AT5G61350	AT2G02390	AT5G39320
AT2G34780	AT1G30850	AT4G27900	AT5G53120
AT2G29800	AT3G26960	AT2G19520	AT1G29357
AT4G09980	AT1G52800	AT1G66420	AT1G29355
AT4G15410	AT4G34730	AT5G10540	AT3G03520
AT1G34140	AT3G21240	AT1G15260	AT5G64710
AT5G38160	AT5G17850	AT2G30575	AT3G24340
AT5G17280	AT1G76020	AT5G22030	AT5G43400
AT4G32375	AT4G11390	AT1G10850	AT3G03170
AT1G02110	AT5G40600	AT5G44820	AT1G77660
AT1G01070	AT1G56540	AT3G24150	AT3G16150
AT1G28685	AT3G23990	AT1G23201	AT4G16510
AT1G28680	AT3G13820	AT1G03960	AT1G48580
AT5G66760	AT3G21090	AT4G34710	AT2G25737
AT2G47510	AT5G07280	AT4G00300	AT3G25100
AT1G14620	AT1G30930	AT3G01070	AT1G63870
AT5G66860	AT4G32730	AT3G24790	AT1G52650
AT5G58060	AT4G02280	AT4G01780	AT3G53210
AT4G10190	AT5G09530	AT4G36050	AT1G09800
AT2G04810	AT5G05130	AT2G30140	AT3G61840
AT1G58210	AT5G27380	AT4G36350	AT2G42110
AT1G03830	AT5G43550	AT5G18130	AT1G46554
AT3G24570	AT3G62570	AT2G40220	AT5G27610
AT4G15475	AT1G28700	AT3G02410	AT3G20475
AT5G50136	AT4G01220	AT5G63710	AT5G37460
AT1G73190	AT3G05130	AT3G62660	AT3G28705
AT3G04110	AT3G14490	AT1G52720	AT2G29600
AT4G09680	AT2G31460	AT5G37790	AT1G43810
AT2G18870	AT1G64890	AT4G16930	AT1G79450
AT5G17320	AT5G09560	AT2G46300	AT1G21950
AT2G05170	AT3G52870	AT4G15400	AT1G28410
AT3G12030	AT1G49120	AT4G21130	AT3G15140
AT1G58170	AT5G53430	AT5G22220	AT4G23010
AT1G50380	AT2G16840	AT3G56780	AT5G06420
AT2G46770	AT4G01820	AT5G57420	AT5G06410
AT5G49560	AT5G06090	AT5G26680	AT4G21270
AT5G10560	AT5G06000	AT1G30850	AT4G14490
AT5G14790	AT3G03130	AT5G52710	AT1G55860
AT5G48830	AT2G31940	AT5G23400	AT1G18590
AT4G21710	AT1G02335	AT2G26710	AT5G13580
AT2G33210	AT5G28680	AT1G27410	AT5G22140
AT1G12850	AT1G80630	AT5G05980	AT3G55780
AT2G12461	AT2G28610	AT5G26980	AT3G49320
AT1G75340	AT4G34710	AT3G03730	AT1G62660
AT1G19900	AT2G40690	AT4G27320	AT1G43765
AT3G27230	AT2G44950	AT2G16810	AT2G38420
AT4G13440	AT3G14570	AT2G44250	AT1G07370
AT5G49940	AT5G12350	AT5G16200	AT3G58800
AT1G14630	AT1G04200	AT1G47520	AT2G40080
AT1G08100	AT1G22940	AT4G11655	AT5G11870
AT1G08940	AT3G48260	AT4G02670	AT3G13210
AT5G24370	AT3G47200	AT4G35410	AT5G16850
AT4G02780	AT4G28940	AT5G42860	AT2G14050
AT1G56270	AT5G15780	AT2G18010	AT2G45870
AT1G15780	AT1G12360	AT3G16490	AT2G44700
AT3G19180	AT2G46520	AT5G35400	AT2G24040
AT4G13420	AT4G10130	AT5G53320	AT2G30580
AT1G73880	AT1G30650	AT5G52830	AT3G04850
AT4G08570	AT1G16900	AT3G62000	AT4G11930
AT2G32920	AT5G53980	AT4G00310	AT4G22960
AT2G46640	AT4G27640	AT3G59760	AT5G66420
AT2G31420	AT2G22030	AT3G51890	AT2G33240
AT4G37700	AT2G23200	AT1G04220	AT2G27200
AT3G56350	AT5G54300	AT4G36710	AT4G39360
AT4G26970	AT1G73010	AT5G63970	AT5G07280
AT5G12190	AT3G61750	AT2G30300	AT5G08240
AT1G30590	AT1G78210	AT1G75850	AT5G49152
AT2G41705	AT1G77855	AT1G64290	AT5G49150
AT3G14840	AT2G29250	AT2G18600	AT2G41810
AT5G51800	AT2G47460	AT4G16530	AT1G01630
AT3G49480	AT3G32940	AT5G19920	AT5G52410
AT4G21060	AT5G27940	AT2G46920	AT4G18490
AT4G39050	AT3G26940	AT1G35710	AT5G06450
AT5G56970	AT3G18930	AT3G53710	AT5G15480
AT5G39840	AT1G66550	AT4G32950	AT4G09020
AT3G06120	AT1G64340	AT3G46480	AT4G02710
AT4G34800	AT3G57958	AT1G72120	AT1G02450
AT2G34110	AT3G57960	AT5G45530	AT2G40300
AT2G34080	AT5G66740	AT1G53023	AT5G26310
AT5G51140	AT5G43420	AT1G05560	AT3G16980
AT4G09150	AT2G16120	AT1G05562	AT4G02130
AT5G14040	AT1G74990	AT2G25220	AT5G19160
AT1G67140	AT5G64380	AT5G20310	AT5G39240
AT5G03545	AT5G03460	AT1G80050	AT3G13880
AT3G53540	AT1G19060	AT3G61830	AT4G39030
AT4G08800	AT3G25240	AT3G52860	AT2G38970
AT5G46180	AT2G24720	AT4G24120	AT1G80480
AT4G21570	AT2G41750	AT5G27370	AT1G02510
AT1G52900	AT2G21110	AT4G16060	AT5G38670
AT1G09020	AT5G02460	AT1G06310	AT4G33700
AT3G27570	AT4G35440	AT3G03870	AT1G79800
AT1G13080	AT5G02130	AT3G55010	AT2G33010
AT5G15900	AT1G12710	AT1G79750	AT1G08610
AT3G56390	AT3G44510	AT1G46552	AT1G24265
AT1G75200	AT3G07610	AT1G18840	AT4G38780
AT1G73120	AT1G54215	AT5G61460	AT4G38781
AT3G54620	AT4G16640	AT3G10430	AT3G55940
AT1G24610	AT1G76740	AT1G28250	AT4G02800
AT5G22900	AT4G39000	AT5G56960	AT5G49710
AT4G21050	AT5G52020	AT3G52780	AT1G17750
AT4G28780	AT3G10660	AT3G61160	AT3G11210
AT2G27700	AT3G18710	AT1G15320	AT5G66130
AT2G22460	AT5G65900	AT2G34970	AT4G25370
AT3G10810	AT5G19630	AT5G59490	AT5G37780
AT5G24770	AT4G16030	AT3G06500	AT3G19390
AT2G15610	AT5G34780	AT5G38710	AT2G42340
AT5G45860	AT5G38300	AT5G35780	AT1G02370
AT4G30450	AT5G09970	AT4G12300	AT1G76790
AT3G05440	AT3G08510	AT5G42340	AT5G06590
AT4G31820	AT1G65486	AT5G43440	AT5G43020
AT4G03635	AT5G66005	AT4G32300	AT3G16565
AT5G26860	AT5G11060	AT1G42490	AT4G38050
AT3G04790	AT5G11620	AT2G31600	AT2G39230
AT3G04830	AT5G61240	AT1G21170	AT3G54870
AT3G10680	AT4G25200	AT5G06600	AT5G51570
AT1G78300	AT4G05520	AT5G38820	AT2G18170
AT5G37060	AT3G26780	AT4G02420	AT1G02970
AT1G35970	AT2G36305	AT4G07820	AT3G15670
AT1G24360	AT2G27100	AT1G31080	AT4G24200
AT3G63000	AT4G01950	AT3G54490	AT5G41130
AT2G21350	AT3G08810	AT5G07030	AT2G22660
AT4G36250	AT3G07210	AT3G29180	AT5G65210
AT4G39820	AT1G23201	AT2G25120	AT3G53800
AT1G16905	AT5G10690	AT5G09870	AT3G27000
AT5G26340	AT2G15320	AT1G77120	AT1G50630
AT3G46186	AT3G28330	AT2G18870	AT1G03770
AT3G02060	AT1G05960	AT5G60610	AT1G03750
AT4G00680	AT2G01740	AT2G47430	AT5G58510
AT1G73990	AT5G58440	AT5G25150	AT2G21450
AT3G62700	AT4G25220	AT1G80325	AT5G23420
AT5G02040	AT2G32380	AT1G80320	AT4G36515
AT1G03140	AT4G11850	AT2G37460	AT1G15320
AT5G63720	AT1G57670	AT4G36580	AT2G35650
AT3G62610	AT5G51480	AT5G04980	AT2G27310
AT1G66690	AT4G24570	AT5G39220	AT5G62400
AT1G04390	AT2G35350	AT4G39050	AT5G13420
AT1G52415	AT1G48440	AT3G47830	AT1G43980
AT1G66550	AT4G24610	AT5G21950	AT3G53370
AT2G16660	AT5G04160	AT4G29730	AT1G27170
AT5G45390	AT4G27990	AT5G26582	AT2G39280
AT3G04903	AT5G15080	AT5G37420	AT2G45490
AT1G16870	AT3G24140	AT5G37415	AT3G12850
AT1G35625	AT1G71750	AT1G68825	AT1G13950
AT1G19600	AT2G33420	AT1G55650	AT1G11880
AT1G34320	AT3G43210	AT1G60525	AT1G64170
AT2G07360	AT4G09980	AT1G60530	AT3G21400
AT3G53630	AT4G14860	AT1G21950	AT4G22840
AT5G17165	AT5G56900	AT2G48090	AT4G10950
AT3G27060	AT2G34238	AT5G61750	AT2G26310
AT5G61150	AT2G34240	AT5G66970	AT2G44140
AT1G79280	AT3G17860	AT5G45200	AT2G44130
AT2G10930	AT3G43315	AT1G11740	AT1G58050
AT4G03030	AT3G43320	AT3G42725	AT2G47820
AT2G02250	AT5G66985	AT5G45770	AT5G35735
AT3G09930	AT5G44894	AT1G16515	AT5G03435
AT1G12270	AT3G14890	AT5G08550	AT1G67970
AT4G11610	AT1G26300	AT2G19910	AT4G13180
AT5G35090	AT3G29385	AT4G16160	AT3G09620
AT1G61610	AT4G29400	AT1G79280	AT2G35520
AT3G45840	AT1G76580	AT5G22160	AT5G12050
AT1G16610	AT1G21870	AT3G10590	AT2G19350
AT1G78980	AT1G53815	AT2G06200	AT1G47655
AT4G24730	AT3G16785	AT2G33020	AT1G30780
AT5G16286	AT2G45580	AT3G18370	AT3G02330
AT5G16285	AT1G66670	AT1G07890	AT3G01100
AT4G14430	AT1G08140	AT3G18610	AT1G47670
AT4G27060	AT5G61140	AT5G24900	AT1G03180
AT3G56040	AT2G02148	AT5G27520	AT2G20980
AT1G77140	AT3G03020	AT4G04990	AT5G18820
AT1G22810	AT1G29970	AT1G61110	AT3G29320
AT1G06190	AT4G22250	AT1G32200	AT1G24530
AT5G56980	AT3G55180	AT1G11600	AT5G03880
AT3G57920	AT3G26210	AT1G43700	AT1G62130
AT1G18330	AT3G56570	AT5G27680	AT3G61820
AT5G27650	AT4G24490	AT5G65710	AT2G24660
AT3G19190	AT4G10190	AT1G49952	AT2G07170
AT3G19600	AT1G48405	AT1G30470	AT1G19140
AT3G23633	AT3G23810	AT1G09200	AT1G47840
AT1G77310	AT4G21770	AT3G55090	AT3G04380
AT3G26140	AT2G24080	AT5G64750	AT1G47565
AT5G11770	AT5G44570	AT3G09270	AT1G25480
AT3G16785	AT2G42610	AT4G39940	AT2G25950
AT3G24420	AT1G03770	AT3G03520	AT5G06990
AT4G35550	AT4G05430	AT5G66430	AT4G02070
AT4G20190	AT5G22630	AT2G16710	AT5G43190
AT5G46510	AT4G14690	AT2G34830	AT3G23020
AT3G53730	AT3G13640	AT3G50060	AT5G44280
AT5G08680	AT2G05910	AT1G13890	AT1G42430
AT1G21640	AT3G16440	AT2G23150	AT2G46360
AT5G05220	AT1G02575	AT1G56140	AT2G05133
AT2G19220	AT1G26460	AT4G36990	AT2G33793
AT2G44530	AT1G03900	AT2G34810	AT1G29980
AT1G06180	AT5G47530	AT4G20130	AT1G75610
AT3G26370	AT4G12080	AT1G66810	AT1G76910
AT3G28420	AT5G18700	AT1G04610	AT1G76911
AT3G55640	AT1G20800	AT2G25680	AT3G04040
AT3G43580	AT3G10220	AT2G02500	AT1G10710
AT1G73805	AT5G06540	AT3G53800	AT4G20700
AT5G55410	AT1G66710	AT1G80860	AT5G05130
AT4G18980	AT1G06910	AT3G52870	AT2G02350
AT5G40770	AT4G34220	AT4G39890	AT1G63440
AT4G17070	AT1G01590	AT1G48100	AT2G22410
AT2G39140	AT2G02320	AT4G03450	AT1G60810
AT5G28237	AT2G02770	AT3G46870	AT2G40720
AT4G05270	AT5G55690	AT4G25640	AT2G25300
AT1G32090	AT1G30100	AT2G47250	AT1G33265
AT5G48750	AT5G14070	AT1G67180	AT4G29150
AT5G53700	AT4G30350	AT5G59790	AT5G58600
AT5G07580	AT3G24093	AT2G18540	AT1G58420
AT1G28510	AT1G64060	AT3G05450	AT4G17310
AT1G16900	AT4G36010	AT2G25240	AT5G18810
AT3G05727	AT1G01920	AT3G22550	AT2G21850
AT3G55710	AT1G75160	AT2G16250	AT3G48210
AT3G14380	AT4G35610	AT3G52110	AT3G61810
AT5G22460	AT5G66670	AT2G30380	AT1G32049
AT5G25330	AT1G53780	AT5G54840	AT4G32690
AT2G15010	AT1G53785	AT1G29760	AT5G27520
AT3G07680	AT1G49780	AT1G72080	AT5G50330
AT5G14345	AT2G36100	AT4G23980	AT3G56480
AT5G40740	AT5G44740	AT2G28610	AT5G08565
AT3G11900	AT4G13470	AT4G10680	AT5G62370
AT5G56600	AT5G12930	AT2G21640	AT2G02360
AT5G23340	AT5G59980	AT1G14720	AT2G46240
AT4G15250	AT4G11470	AT5G49680	AT4G34950
AT1G60270	AT2G39050	AT2G47550	AT5G59230
AT1G71695	AT5G57130	AT2G34110	AT4G00330
AT1G05270	AT2G29130	AT2G34090	AT5G08310
AT1G61750	AT1G23170	AT2G15620	AT5G02730
AT1G04970	AT1G78320	AT2G33420	AT1G29030
AT2G41480	AT2G26610	AT1G04380	AT4G22305
AT5G09410	AT4G35260	AT1G72240	AT5G11520
AT1G05870	AT5G61150	AT1G13810	AT1G27180
AT3G13275	AT1G54120	AT4G14690	AT5G46460
AT5G29560	AT2G32810	AT1G48910	AT4G34510
AT4G18540	AT2G01710	AT5G41670	AT5G52020
AT5G01410	AT2G20470	AT1G16820	AT3G45620
AT5G51150	AT4G35870	AT5G44990	AT4G25600
AT3G24927	AT3G59880	AT1G55591	AT2G36240
AT1G47389	AT1G77030	AT5G40316	AT1G09180
AT3G29260	AT5G04020	AT3G49880	AT5G41960
AT1G61000	AT3G53170	AT4G38950	AT3G26480
AT3G53070	AT5G58140	AT5G58490	AT1G31840
AT1G50170	AT5G58150	AT3G31005	AT1G09700
AT3G27810	AT1G22480	AT4G33600	AT3G58990
AT3G27809	AT2G39415	AT5G62770	AT4G35590
AT4G22090	AT5G41950	AT3G28315	AT2G09800
AT2G46240	AT4G31690	AT4G29450	AT5G19110
AT3G44330	AT3G62660	AT3G60390	AT1G18410
AT4G24510	AT3G56530	AT3G28415	AT4G21820
AT5G48820	AT1G51630	AT2G34350	AT2G21130
AT5G12350	AT4G17010	AT5G01750	AT1G69630
AT1G13980	AT4G11860	AT1G26218	AT5G45720
AT4G19690	AT1G51402	AT1G26220	AT3G52770
AT2G40650	AT5G45640	AT5G01190	AT4G11690
AT3G53150	AT3G60240	AT1G05440	AT2G07080
AT1G48530	AT2G46790	AT4G10610	AT3G28315
AT3G49800	AT5G49240	AT1G09740	AT1G27580
AT1G71692	AT1G36150	AT1G07128	AT5G05240
AT1G33230	AT5G18320	AT1G07130	AT2G20560
AT2G38380	AT2G01070	AT4G10130	AT1G11420
AT1G68790	AT3G14940	AT1G79400	AT3G27660
AT5G43280	AT3G01270	AT4G24110	AT3G22880
AT1G26460	AT1G17710	AT4G26100	AT4G11220
AT1G30550	AT5G13250	AT1G66160	AT5G19310
AT2G18480	AT3G19880	AT1G74860	AT1G76980
AT2G11810	AT2G30100	AT3G01435	AT4G05310
AT3G60380	AT3G53760	AT1G19200	AT5G03710
AT1G60520	AT2G20080	AT3G09730	AT5G56580
AT2G45420	AT1G15080	AT2G38025	AT1G59590
AT2G14700	AT3G20975	AT4G00700	AT4G08590
AT1G34170	AT5G67520	AT2G13630	AT3G22410
AT1G08110	AT5G14150	AT5G22630	AT1G09200
AT5G22740	AT3G46900	AT5G56040	AT5G23575
AT4G27780	AT3G20300	AT3G02160	AT4G24110
AT1G60410	AT2G24170	AT1G26460	AT3G11460
AT3G28650	AT1G19620	AT4G16250	AT1G55050
AT5G04500	AT1G55546	AT1G35360	AT4G32930
AT5G43935	AT1G51760	AT5G57070	AT1G01610
AT1G14540	AT3G16380	AT4G26780	AT2G47670
AT5G48100	AT3G55030	AT1G04500	AT1G44170
AT1G01840	AT1G55740	AT3G59550	AT2G47780
AT1G04684	AT4G09080	AT1G73580	AT1G69410
AT5G14602	AT1G02460	AT4G35370	AT1G18940
AT4G19970	AT1G63190	AT5G47150	AT4G09060
AT1G01190	AT1G11540	AT5G08390	AT1G03980
AT1G20320	AT5G02220	AT1G19540	AT1G14470
AT2G28430	AT3G16330	AT4G20450	AT5G13230
AT2G02955	AT5G63560	AT2G40320	AT3G05510
AT5G51930	AT1G74490	AT2G28520	AT1G51380
AT3G02970	AT5G57250	AT1G21290	AT4G14370
AT5G45200	AT1G50460	AT3G02540	AT1G34760
AT3G28865	AT3G21220	AT5G07600	AT4G22270
AT1G74450	AT3G19320	AT5G56940	AT5G28262
AT2G30830	AT5G04310	AT5G16040	AT5G47435
AT5G39880	AT1G77890	AT3G50940	AT2G14290
AT3G24070	AT2G44080	AT3G51970	AT3G09480
AT3G09750	AT2G29380	AT1G77530	AT1G74930
AT5G04230	AT5G07940	AT1G23090	AT1G19540
AT1G32480	AT4G18760	AT1G20970	AT4G00690
AT1G65110	AT4G34740	AT2G44760	AT1G03510
AT3G44005	AT5G41761	AT2G19560	AT1G06660
AT5G41494	AT4G15160	AT1G27550	AT5G64010
AT1G49370	AT3G51870	AT1G25425	AT3G13420
AT5G40330	AT4G27350	AT1G47670	AT3G56250
AT1G64350	AT3G01910	AT5G14780	AT1G71870
AT3G06710	AT3G02720	AT3G10850	AT5G03010
AT5G58030	AT5G61830	AT1G05650	AT3G60510
AT5G48960	AT1G51170	AT2G02980	AT5G19170
AT5G12860	AT5G20200	AT2G35480	AT3G29776
AT4G10290	AT3G04680	AT2G20350	AT5G39650
AT1G14850	AT3G11490	AT3G01940	AT3G30460
AT4G38150	AT4G20080	AT5G13790	AT1G35465
AT1G74960	AT5G17590	AT1G65540	AT3G62560
AT4G20390	AT3G21010	AT1G65541	AT5G45275
AT5G47030	AT1G11180	AT5G61200	AT1G01690
AT1G70080	AT2G47430	AT1G18510	AT3G47690
AT4G26920	AT5G44770	AT2G38620	AT3G23240
AT1G29090	AT1G53840	AT1G31010	AT1G22260
AT5G63900	AT1G77550	AT5G03390	AT4G26020
AT3G14330	AT5G14250	AT2G46240	AT3G06590
AT2G20360	AT4G15955	AT5G39960	AT5G09876
AT4G36430	AT1G04970	AT2G21180	AT3G06778
AT5G59820	AT2G42920	AT1G79670	AT3G54990
AT5G03650	AT5G24750	AT2G20420	AT1G33560
AT4G17785	AT2G12550	AT3G63095	AT3G10290
AT2G18190	AT4G01250	AT5G47780	AT1G61410
AT1G55740	AT2G21560	AT3G45750	AT5G13840
AT4G27600	AT5G26050	AT2G38570	AT3G60780
AT5G11420	AT4G34370	AT1G24320	AT1G31160
AT1G48900	AT3G02280	AT1G03410	AT1G17147
AT4G20850	AT4G02360	AT2G36920	AT2G18050
AT5G37220	AT3G04170	AT1G61260	AT4G38730
AT3G55680	AT1G67860	AT4G19940	AT1G62730
AT1G11790	AT5G55470	AT4G26460	AT3G62060
AT5G63940	AT5G07720	AT1G50130	AT1G72120
AT5G07980	AT1G74420	AT2G13440	AT5G09430
AT4G35260	AT3G04520	AT3G61720	AT4G25540
AT1G80610	AT5G26594	AT5G64690	AT1G18310
AT4G04930	AT5G40150	AT3G57270	AT4G03130
AT1G36150	AT3G16470	AT3G53310	AT5G51330
AT1G72460	AT4G26780	AT4G11730	AT4G33870
AT5G52430	AT3G14410	AT4G38470	AT1G49050
AT1G67980	AT2G45430	AT3G60840	AT2G34150
AT2G31430	AT3G29260	AT5G10130	AT1G80060
AT2G22122	AT5G06180	AT1G78390	AT5G16510
AT1G76480	AT3G27520	AT1G10680	AT5G63960
AT1G70390	AT5G11030	AT1G32850	AT1G51420
AT2G47980	AT1G27940	AT5G55430	AT5G35600
AT1G07128	AT2G05710	AT4G31910	AT1G67370
AT1G07130	AT5G42930	AT5G11740	AT5G38460
AT3G30842	AT3G55870	AT3G46200	AT3G44050
AT1G13070	AT5G48950	AT3G49170	AT3G01410
AT3G57650	AT3G04430	AT2G40280	AT2G30960
AT5G03740	AT4G30150	AT2G42550	AT1G12810
AT3G49880	AT2G13840	AT3G58110	AT5G13960
AT3G57410	AT1G77131	AT3G48160	AT2G35140
AT4G14190	AT3G08570	AT5G46470	AT4G21790
AT3G27840	AT2G02020	AT1G14680	AT1G04900
AT2G22680	AT4G02940	AT2G15800	AT2G16760
AT3G13330	AT2G21410	AT2G15790	AT1G56300
AT5G47120	AT1G09000	AT3G48440	AT1G68540
AT3G04420	AT1G78980	AT5G53750	AT1G52430
AT1G66440	AT3G49260	AT5G55830	AT5G09730
AT5G06090	AT5G15480	AT5G36200	AT5G45610
AT5G18910	AT4G00700	AT1G09580	AT4G34860
AT2G24260	AT3G22200	AT4G16144	AT1G01200
AT4G08300	AT5G23380	AT3G06530	AT2G03220
AT3G02400	AT3G50030	AT1G56020	AT3G56080
AT4G38590	AT1G54610	AT4G11050	AT2G38060
AT1G30120	AT2G41080	AT3G25270	AT2G06050
AT3G59830	AT5G24280	AT4G29930	AT4G26370
AT4G36380	AT1G60930	AT3G06730	AT2G05630
AT4G02300	AT4G39330	AT3G04070	AT2G04620
AT2G29130	AT1G03360	AT3G44220	AT3G52180
AT1G50990	AT1G42430	AT4G15330	AT5G48330
AT4G17330	AT1G11690	AT3G06980	AT5G05490
AT5G65280	AT5G02430	AT4G28390	AT5G66700
AT5G05025	AT4G00740	AT2G03360	AT3G45090
AT5G37478	AT1G79370	AT2G21720	AT4G20460
AT3G22300	AT5G51850	AT1G12030	AT4G20470
AT2G04680	AT1G74710	AT3G59450	AT1G11905
AT1G18170	AT5G51530	AT3G18940	AT1G67400
AT1G07790	AT3G03720	AT1G30460	AT2G21660
AT1G31720	AT3G02010	AT3G58950	AT4G39210
AT5G04930	AT5G52810	AT2G35020	AT5G48570
AT4G00740	AT1G76040	AT1G16870	AT5G61220
AT3G55430	AT1G60995	AT3G49051	AT5G67310
AT1G71020	AT3G19440	AT4G28190	AT2G20480
AT1G04510	AT2G25540	AT5G10890	AT3G15620
AT1G61890	AT2G46850	AT1G51390	AT3G20810
AT3G51590	AT5G45660	AT4G35120	AT2G31990
AT4G06746	AT1G47640	AT1G28010	AT5G18040
AT5G64790	AT4G01830	AT5G26620	AT4G14560
AT3G18210	AT4G01770	AT5G09400	AT4G17970
AT1G15580	AT2G43690	AT3G45730	AT5G43403
AT2G40620	AT4G08960	AT1G34200	AT5G39410
AT2G03250	AT5G19910	AT3G53510	AT4G27390
AT1G77980	AT3G51320	AT4G32860	AT5G66090
AT5G15650	AT1G72460	AT5G49460	AT4G28340
AT5G56830	AT1G24520	AT5G51795	AT1G19210
AT1G27590	AT3G51330	AT4G34930	AT5G08139
AT5G15680	AT1G53640	AT5G64350	AT5G49110
AT1G14060	AT1G50820	AT3G18670	AT2G17130
AT2G16955	AT3G54610	AT1G32120	AT3G02875
AT4G34290	AT3G05470	AT2G15280	AT1G62490
AT5G11520	AT3G51930	AT2G35320	AT2G04420
AT4G23630	AT1G72250	AT5G41580	AT2G20770
AT5G48050	AT1G55820	AT1G73190	AT3G63480
AT4G25890	AT5G45420	AT1G50790	AT1G16900
AT3G63390	AT1G08315	AT4G22560	AT5G08090
AT3G44220	AT2G27240	AT5G58700	AT4G14180
AT5G45080	AT1G10010	AT5G07760	AT2G32250
AT1G55500	AT1G14920	AT1G60545	AT4G24380
AT5G27660	AT3G28610	AT1G60540	AT1G78680
AT3G07400	AT3G48680	AT2G20000	AT5G10400
AT1G28000	AT3G05420	AT4G14400	AT2G46060
AT2G31730	AT3G54550	AT2G42920	AT3G18180
AT3G62720	AT3G19508	AT1G62330	AT5G43440
AT5G09880	AT3G31005	AT4G31770	AT5G14960
AT2G24130	AT3G31023	AT2G45330	AT5G07590
AT2G36850	AT5G41970	AT1G12160	AT1G76550
AT2G36854	AT5G01290	AT4G29240	AT3G61730
AT3G27785	AT5G65280	AT2G35580	AT4G00310
AT4G32785	AT4G35520	AT5G64150	AT3G57440
AT1G35490	AT4G37660	AT3G16120	AT4G08790
AT1G74780	AT2G34350	AT3G16117	AT4G08330
AT1G52320	AT5G48330	AT3G22180	AT4G27860
AT4G19910	AT5G16990	AT5G11840	AT5G08510
AT2G46960	AT3G53300	AT2G02000	AT1G65200
AT4G39470	AT3G05980	AT3G61560	AT3G49150
AT1G26218	AT4G18630	AT1G19450	AT5G57590
AT1G26220	AT2G44570	AT4G02110	AT3G27380
AT3G01940	AT1G79310	AT5G25080	AT3G27360
AT3G54470	AT2G26760	AT3G59430	AT5G23480
AT2G02090	AT5G66500	AT1G65050	AT5G07810
AT3G19830	AT2G23900	AT3G47780	AT5G27890
AT5G18980	AT3G16020	AT2G44590	AT2G31010
AT4G22220	AT1G73080	AT1G80560	AT5G20950
AT2G35490	AT3G62880	AT3G56470	AT1G11210
AT3G13630	AT5G10840	AT1G48950	AT1G20310
AT3G19780	AT1G73220	AT4G24730	AT2G42365
AT5G44120	AT1G04490	AT1G45160	AT3G02270
AT5G37740	AT4G05160	AT1G76820	AT3G54110
AT1G27430	AT5G55390	AT5G58860	AT5G11300
AT3G20450	AT3G11325	AT3G24670	AT1G50490
AT3G51580	AT3G47210	AT4G22880	AT3G51430
AT5G11650	AT3G51340	AT2G40950	AT3G61571
AT4G11210	AT3G05140	AT2G42330	AT3G15390
AT5G20930	AT4G17540	AT5G28913	AT1G50380
AT1G73240	AT5G24370	AT1G06380	AT5G67080
AT3G53232	AT3G05450	AT1G06760	AT3G07250
AT3G46300	AT2G42510	AT2G46130	AT4G03620
AT1G65342	AT1G72790	AT3G63230	AT4G03630
AT1G61150	AT2G46980	AT1G16260	AT4G20050
AT1G60280	AT1G02730	AT5G20960	AT3G48190
AT5G47290	AT1G74600	AT4G12350	AT1G74640
AT2G41780	AT2G30940	AT5G02980	AT1G77060
AT5G13610	AT5G19920	AT3G55100	AT4G33905
AT5G03450	AT4G01670	AT5G28237	AT3G05660
AT4G27652	AT2G32630	AT5G56590	AT4G37870
AT1G30010	AT4G26900	AT4G16070	AT2G22600
AT5G45420	AT3G52330	AT5G55390	AT1G11160
AT3G60790	AT2G32390	AT4G17565	AT1G63930
AT2G32370	AT5G11690	AT5G15500	AT4G35295
AT5G09590	AT3G07840	AT4G34220	AT4G03600
AT5G11030	AT5G07340	AT4G04340	AT3G15540
AT2G42650	AT2G45350	AT5G22610	AT1G71170
AT3G07170	AT4G33760	AT1G68110	AT1G72280
AT4G22290	AT3G56740	AT4G31070	AT4G24026
AT1G67310	AT4G19900	AT1G68200	AT4G24030
AT4G26500	AT3G10930	AT5G11850	AT3G60010
AT1G06450	AT1G35570	AT2G15130	AT3G18610
AT5G23150	AT3G62590	AT1G35780	AT3G24000
AT4G19120	AT5G28237	AT5G14670	AT1G11110
AT5G59600	AT2G17880	AT5G22170	AT3G57480
AT5G63510	AT5G57880	AT3G44190	AT5G11800
AT1G04850	AT2G15290	AT3G06030	AT4G09570
AT3G13510	AT3G15240	AT1G29140	AT5G53920
AT3G63360	AT5G53510	AT5G16500	AT1G60110
AT5G08130	AT5G07980	AT3G06220	AT2G21780
AT3G06670	AT3G47820	AT3G14970	AT1G54030
AT1G13990	AT2G25110	AT1G18400	AT4G19420
AT5G66120	AT1G26970	AT3G57060	AT4G22860
AT5G45590	AT1G61600	AT3G20450	AT1G47870
AT1G32710	AT5G40400	AT2G26610	AT1G04240
AT5G26220	AT3G05790	AT4G04630	AT5G39550
AT2G17190	AT4G33500	AT3G02270	AT2G43050
AT2G44230	AT3G54250	AT5G53980	AT1G43886
AT4G26470	AT5G53870	AT5G47680	AT1G03270
AT3G52790	AT3G14460	AT4G00740	AT5G45750
AT1G62360	AT3G20080	AT3G04260	AT3G55060
AT2G44810	AT1G76140	AT3G17465	AT4G12400
AT3G54040	AT3G22960	AT3G27380	AT5G62500
AT4G00225	AT4G09990	AT1G03220	AT1G67560
AT4G00060	AT1G80710	AT1G76250	AT1G06190
AT3G63310	AT1G26800	AT4G14050	AT3G22930
AT1G08710	AT2G33100	AT4G30180	AT1G03850
AT3G46080	AT2G44810	AT2G01130	AT1G75090
AT5G09940	AT5G53750	AT5G54400	AT1G63990
AT2G31400	AT3G43715	AT1G13740	AT1G11220
AT5G03550	AT1G77790	AT5G20635	AT5G48090
AT5G49820	AT3G54910	AT4G10160	AT3G02850
AT5G40348	AT2G10537	AT4G04955	AT5G03070
AT4G19980	AT5G38580	AT3G57180	AT2G40095
AT4G19840	AT2G14835	AT4G23700	AT5G64210
AT5G18860	AT5G15600	AT2G07360	AT5G11040
AT4G07820	AT4G30300	AT5G60950	AT4G26060
AT1G13400	AT3G05710	AT2G05440	AT5G19930
AT3G16570	AT5G17490	AT4G22730	AT1G44150
AT5G61240	AT3G29778	AT3G44290	AT5G62660
AT2G38310	AT4G11770	AT4G11670	AT1G48280
AT2G39960	AT3G48820	AT5G63800	AT5G47970
AT5G24790	AT4G09170	AT2G19920	AT5G47960
AT5G62730	AT1G18510	AT2G14720	AT5G66710
AT1G52310	AT2G17700	AT2G46580	AT5G14770
AT5G23250	AT5G37140	AT5G26040	AT1G26600
AT4G29930	AT5G01260	AT4G26550	AT1G33500
AT5G18600	AT3G49400	AT5G02190	AT2G02480
AT3G42960	AT4G11480	AT1G30455	AT1G13270
AT5G60640	AT5G61270	AT1G63450	AT5G63990
AT1G76250	AT5G51100	AT5G43780	AT4G12130
AT5G21060	AT1G74030	AT1G09080	AT2G21840
AT3G49980	AT3G04420	AT5G15430	AT4G01023
AT4G36160	AT5G27882	AT2G44430	AT1G14410
AT4G36170	AT4G31080	AT5G08170	AT4G34400
AT3G43660	AT4G03070	AT1G73330	AT1G76560
AT4G04120	AT3G52640	AT1G34047	AT5G56610
AT3G63190	AT5G55280	AT5G65300	AT3G11840
AT4G00220	AT5G16900	AT3G22960	AT3G14730
AT3G59810	AT1G64030	AT5G66230	AT5G21050
AT5G20710	AT1G62190	AT5G66220	AT1G19450
AT2G02580	AT3G12870	AT3G60966	AT4G28950
AT3G58630	AT1G03080	AT2G46400	AT4G18350
AT4G10925	AT5G39250	AT2G25280	AT2G20515
AT3G20020	AT1G21722	AT3G16880	AT5G49680
AT1G56100	AT2G30695	AT5G17910	AT4G39380
AT1G73930	AT5G37600	AT2G44980	AT5G60250
AT2G24370	AT3G09240	AT3G06140	AT1G08070
AT1G01460	AT5G42850	AT5G08139	AT5G45450
AT2G46710	AT5G51810	AT1G66780	AT5G41120
AT5G13970	AT1G31220	AT4G29380	AT3G52115
AT5G18040	AT3G58650	AT1G51402	AT5G27110
AT2G42310	AT2G39330	AT1G04600	AT2G02230
AT4G25433	AT3G05780	AT3G20670	AT3G12510
AT4G25980	AT3G23930	AT5G04770	AT5G60140
AT4G16200	AT2G16990	AT3G63430	AT3G07440
AT5G13380	AT5G20885	AT1G77330	AT3G26690
AT1G05580	AT1G79560	AT5G44490	AT1G74440
AT5G02250	AT1G02390	AT1G05410	AT3G29280
AT3G16060	AT4G28180	AT2G02270	AT5G50360
AT1G62320	AT4G18620	AT5G38565	AT5G50361
AT5G10000	AT3G02730	AT3G57430	AT1G62680
AT4G37240	AT5G05380	AT2G16450	AT5G12930
AT5G64830	AT1G70710	AT1G48270	AT3G57810
AT3G45180	AT1G16800	AT1G79160	AT2G19450
AT4G33760	AT3G45580	AT5G51930	AT1G02690
AT5G36270	AT3G54850	AT5G24318	AT5G64860
AT5G46690	AT5G02420	AT5G47500
AT3G07620	AT5G11930	AT5G56990
AT4G09100	AT3G09180	AT2G20850
AT1G27080	AT1G32770	AT5G01680
AT1G79350	AT5G26090	AT4G17760
AT5G01450	AT3G51160	AT4G37870
AT3G26910	AT1G13640	AT1G53640
AT3G03000	AT2G45720	AT1G35570
AT2G44990	AT5G18000	AT3G56880
AT4G35890	AT5G62180	AT4G16460
AT5G03290	AT5G18910	AT4G39480
AT3G10400	AT2G40316	AT3G09010
AT3G02070	AT3G47730	AT3G50340
AT4G10750	AT2G42150	AT3G29340
AT2G43100	AT1G13370	AT4G01730
AT3G60900	AT3G11700	AT2G02810
AT3G01880	AT1G10385	AT2G14800
AT4G08280	AT2G40970	AT4G30800
AT1G75940	AT1G28010	AT2G28010
AT4G37160	AT3G10620	AT2G16230
AT5G51210	AT5G17800	AT1G31810
AT5G13310	AT4G33560	AT2G21410
AT4G37080	AT1G63650	AT2G30860
AT3G52820	AT5G25150	AT3G30733
AT5G08710	AT1G14530	AT3G61350
AT1G80050	AT5G16530	AT4G38910
AT1G15280	AT5G49060	AT3G11830
AT3G14431	AT1G79400	AT4G18050
AT5G09450	AT4G34540	AT4G22756
AT3G49820	AT4G34530	AT5G01490
AT3G15095	AT1G27480	AT1G34510
AT1G55870	AT5G44960	AT4G15955
AT5G04400	AT1G07870	AT4G11470
AT5G15810	AT1G07850	AT1G47578
AT1G43630	AT1G07860	AT2G23950
AT4G13870	AT3G59610	AT1G67770
AT2G40700	AT4G21140	AT4G00940
AT4G13240	AT5G06480	AT4G36950
AT3G15960	AT1G22080	AT2G23820
AT2G36750	AT3G52280	AT5G18390
AT1G08860	AT3G18650	AT5G22791
AT5G55830	AT5G21010	AT4G24830
AT5G55835	AT5G28635	AT1G80630
AT3G07970	AT5G59250	AT2G03450
AT2G32940	AT5G27330	AT5G13640
AT3G55090	AT5G39533	AT1G77450
AT3G29040	AT1G74110	AT1G50040
AT1G04240	AT3G29310	AT1G21620
AT1G06900	AT1G55610	AT1G15280
AT4G02840	AT5G38220	AT4G10865
AT1G27530	AT3G58670	AT5G06280
AT3G03750	AT4G04950	AT1G22920
AT5G36100	AT1G27440	AT3G66652
AT3G23410	AT5G07170	AT1G52100
AT1G20410	AT2G01220	AT2G34400
AT1G78340	AT5G53230	AT1G80020
AT1G33080	AT1G06923	AT1G19460
AT1G24560	AT1G06925	AT2G34370
AT1G29320	AT4G21240	AT2G17570
AT4G16160	AT1G17440	AT5G03668
AT2G27120	AT1G50490	AT5G03670
AT1G09130	AT5G10190	AT5G11040
AT1G47410	AT5G46620	AT5G18160
AT3G54680	AT5G18120	AT3G49650
AT3G10330	AT3G24332	AT3G15935
AT2G34730	AT5G63010	AT5G50012
AT3G57570	AT3G24360	AT1G73620
AT3G17920	AT3G50640	AT4G13640
AT5G66090	AT1G31160	AT5G07680
AT5G26090	AT2G40750	AT1G19340
AT1G19110	AT5G45690	AT1G11990
AT3G03341	AT1G32640	AT2G23330
AT5G55020	AT3G53150	AT1G11160
AT1G62880	AT5G53270	AT1G51880
AT5G50490	AT1G69370	AT2G37250
AT3G22421	AT2G02860	AT2G04050
AT1G04920	AT1G52040	AT1G11210
AT3G07030	AT5G50820	AT5G45930
AT2G34510	AT4G30210	AT5G60100
AT3G06720	AT2G47340	AT4G24900
AT1G27650	AT1G51360	AT2G41910
AT1G27640	AT2G46860	AT5G42310
AT5G08790	AT4G35790	AT4G16510
AT2G34070	AT4G35620	AT1G79070
AT1G24706	AT3G42170	AT3G03080
AT3G24500	AT5G66770	AT1G34320
AT5G40020	AT3G47040	AT2G19070
AT3G44370	AT3G50100	AT1G68430
AT5G23070	AT3G53680	AT4G31360
AT5G47610	AT5G26600	AT3G11490
AT1G06350	AT4G01410	AT4G10760
AT4G32272	AT1G18350	AT1G09170
AT1G62760	AT3G44425	AT4G08330
AT5G24530	AT3G17940	AT5G13210
AT1G33280	AT5G55420	AT2G45540
AT2G03170	AT4G15340	AT2G32020
AT2G43000	AT2G27170	AT4G08090
AT5G56950	AT2G23093	AT1G26100
AT4G16590	AT1G06475	AT5G48980
AT1G76860	AT1G49540	AT4G16670
AT2G02120	AT3G47990	AT5G13290
AT3G26950	AT3G18730	AT1G15710
AT3G12810	AT2G22840	AT1G62830
AT1G68880	AT2G03900	AT1G07910
AT3G05680	AT2G46330	AT1G80500
AT1G15130	AT4G16095	AT4G37630
AT5G47300	AT3G59920	AT2G22230
AT1G80030	AT4G00340	AT5G67330
AT2G42070	AT1G11990	AT1G69270
AT3G21980	AT2G26135	AT3G47170
AT2G21950	AT2G44350	AT2G43420
AT2G20030	AT1G71460	AT1G62690
AT3G53580	AT1G03920	AT3G18160
AT2G01500	AT1G53910	AT5G41480
AT3G09530	AT4G39670	AT5G24850
AT1G51310	AT1G15850	AT4G10200
AT5G40780	AT1G26665	AT2G18810
AT1G45010	AT4G33390	AT2G35612
AT3G03670	AT2G47200	AT5G18620
AT2G38240	AT3G15280	AT3G09280
AT2G20585	AT3G18270	AT5G08695
AT1G20010	AT3G07510	AT3G11860
AT4G02360	AT4G11690	AT3G06890
AT2G15360	AT1G18600	AT3G20710
AT1G22940	AT1G53950	AT3G20087
AT4G34430	AT1G47610	AT5G06750
AT4G27990	AT1G05577	AT1G22160
AT4G17616	AT4G27800	AT4G13960
AT3G26390	AT3G10000	AT1G01180
AT3G09085	AT1G49840	AT3G05610
AT1G04830	AT2G19220	AT5G24100
AT1G75540	AT2G28460	AT4G14250
AT5G17110	AT1G15800	AT5G05113
AT3G51520	AT1G13100	AT1G34580
AT3G16890	AT2G19520	AT3G23860
AT5G44770	AT1G08600	AT5G12350
AT5G49945	AT4G38770	AT3G56120
AT2G26710	AT2G20860	AT3G53780
AT1G75010	AT1G67570	AT3G27130
AT2G40950	AT2G03190	AT1G02530
AT4G12710	AT3G20630	AT3G60830
AT1G22200	AT4G36280	AT1G35670
AT2G24000	AT4G18350	AT1G66410
AT4G32920	AT2G01730	AT1G28090
AT1G45160	AT3G15050	AT4G35860
AT5G13990	AT3G01780	AT3G58300
AT2G24410	AT1G73910	AT1G09240
AT4G33520	AT5G56580	AT1G15760
AT5G50420	AT5G64230	AT1G77500
AT2G41630	AT5G63030	AT2G21100
AT5G44316	AT3G31420	AT4G23493
AT1G77450	AT1G24485	AT5G25820
AT5G50320	AT1G71930	AT1G34160
AT1G10290	AT1G79420	AT1G64620
AT5G08310	AT4G11230	AT3G50580
AT2G04510	AT3G24340	AT5G28180
AT3G19640	AT1G49010	AT5G42720
AT5G58440	AT5G37320	AT2G44990
AT4G10740	AT4G32180	AT1G27440
AT5G60380	AT5G66870	AT3G12700
AT3G22340	AT5G42020	AT1G17790
AT1G29230	AT3G48720	AT3G43440
AT4G36740	AT1G63030	AT4G11710
AT4G15417	AT3G01460	AT2G24680
AT5G16390	AT3G56710	AT1G70710
AT5G23140	AT2G48070	AT3G57350
AT4G10380	AT4G25540	AT1G67850
AT5G14290	AT2G18100	AT5G62550
AT5G14300	AT1G51150	AT4G09140
AT1G59550	AT3G60810	AT5G37060
AT4G21540	AT2G44840	AT1G10910
AT5G55856	AT3G61723	AT4G14660
AT3G51260	AT3G61721	AT1G16570
AT3G59920	AT4G15650	AT1G60610
AT1G52640	AT3G50260	AT4G34650
AT2G38990	AT1G16120	AT1G11220
AT4G39250	AT2G18245	AT5G02260
AT2G44065	AT1G67310	AT1G55260
AT5G09470	AT3G45755	AT5G41505
AT2G25800	AT5G19650	AT4G23070
AT5G10230	AT1G51510	AT1G67470
AT3G17810	AT1G60470	AT3G49590
AT4G35870	AT1G28250	AT2G28660
AT5G54240	AT1G29830	AT5G12440
AT2G17730	AT1G65910	AT3G14700
AT1G54920	AT4G39480	AT1G80133
AT2G45680	AT3G20710	AT1G79910
AT2G45685	AT5G52830	AT3G02645
AT3G25210	AT4G00231	AT3G26240
AT4G29920	AT1G27590	AT4G18450
AT1G04680	AT1G01600	AT1G20350
AT1G56400	AT3G20890	AT5G09580
AT5G16630	AT3G14870	AT3G06790
AT5G65140	AT1G11600	AT2G40070
AT5G16320	AT3G20978	AT2G28260
AT4G37970	AT1G30670	AT1G25320
AT5G08060	AT1G72840	AT1G18360
AT4G31490	AT5G65560	AT2G25380
AT5G56640	AT5G64100	AT3G02730
AT5G58200	AT2G33110	AT4G29430
AT1G79430	AT3G02125	AT1G34550
AT1G50610	AT3G53970	AT4G17010
AT5G43910	AT1G54470	AT1G44790
AT3G22020	AT2G18115	AT3G27010
AT1G28180	AT4G38780	AT2G04490
AT5G06530	AT4G38781	AT2G43990
AT1G60240	AT2G30150	AT4G22220
AT1G13200	AT3G20280	AT3G14140
AT1G65642	AT1G08070	AT5G21050
AT4G19380	AT2G41470	AT5G64500
AT3G57660	AT5G02080	AT1G80260
AT5G17270	AT2G36570	AT4G00850
AT4G33180	AT2G45540	AT1G18300
AT5G16900	AT4G11170	AT3G60760
AT3G56750	AT4G02550	AT1G63420
AT2G19990	AT3G24060	AT2G17055
AT3G23220	AT3G50060	AT5G60720
AT3G42725	AT1G79740	AT1G11440
AT5G04530	AT1G08300	AT3G01520
AT2G16920	AT1G17130	AT3G61140
AT1G11925	AT1G62150	AT2G47560
AT1G27170	AT3G43810	AT4G12140
AT2G43240	AT4G26095	AT5G49850
AT3G25810	AT4G26090	AT3G01920
AT4G31875	AT2G40760	AT1G45207
AT5G60080	AT1G74310	AT3G51280
AT1G68825	AT4G20270	AT3G28917
AT3G51680	AT1G68460	AT3G23635
AT5G08780	AT5G20930	AT2G19970
AT4G23060	AT5G45140	AT3G22350
AT3G22350	AT1G56415	AT4G21370
AT1G52970	AT3G14840	AT5G10870
AT1G77210	AT3G11030	AT5G66750
AT1G65610	AT4G10620	AT1G13040
AT3G04240	AT2G22490	AT5G23380
AT1G63690	AT5G60950	AT5G17290
AT1G31880	AT1G09750	AT1G04020
AT2G27930	AT5G06550	AT3G21350
AT3G24120	AT4G01010	AT5G03880
AT3G08030	AT5G41810	AT2G04680
AT2G31005	AT1G66230	AT3G01400
AT1G69080	AT5G05987	AT3G14330
AT1G03880	AT1G17090	AT1G21370
AT4G14740	AT5G04480	AT2G46780
AT4G32070	AT2G34330	AT3G23770
AT1G56650	AT5G64150	AT4G01380
AT2G23590	AT4G25320	AT5G46620
AT3G04770	AT5G49370	AT1G75150
AT5G53905	AT2G25760	AT1G71410
AT1G21430	AT4G24010	AT1G30300
AT2G39760	AT5G04170	AT5G47990
AT5G28640	AT2G43890	AT1G52520
AT4G15780	AT5G13740	AT1G28040
AT5G62380	AT2G26710	AT3G06920
AT2G27240	AT1G62085	AT2G34330
AT3G49760	AT5G46950	AT3G56130
AT3G17520	AT5G51980	AT5G11590
AT1G07740	AT3G05970	AT1G51460
AT5G42800	AT3G17230	AT3G24360
AT3G30724	AT2G31890	AT1G09300
AT3G16130	AT1G32850	AT3G04170
AT5G11370	AT3G44757	AT3G55430
AT1G02400	AT5G09420	AT3G07960
AT5G05340	AT5G04540	AT1G67785
AT1G24460	AT5G41430	AT2G43900
AT3G21460	AT5G51120	AT1G52830
AT4G10560	AT4G32670	AT3G21860
AT3G23090	AT5G63230	AT5G06990
AT5G28919	AT1G54330	AT4G15350
AT5G28920	AT3G28840	AT2G37380
AT1G28540	AT1G77390	AT2G39130
AT5G64800	AT5G50915	AT2G16720
AT5G38450	AT5G57260	AT1G12040
AT4G24630	AT5G58910	AT3G29230
AT4G24220	AT1G14430	AT2G02680
AT5G36970	AT5G32470	AT5G66300
AT2G14610	AT3G19470	AT3G15960
AT2G03200	AT2G01330	AT2G36400
AT4G14315	AT5G07760	AT3G17530
AT3G06050	AT3G28390	AT4G22260
AT4G12470	AT1G60460	AT3G49760
AT4G28520	AT4G11680	AT1G76500
AT1G30350	AT1G14900	AT4G08040
AT5G25370	AT1G35220	AT2G33670
AT1G05860	AT1G04660	AT4G00290
AT1G76370	AT1G02400	AT3G60860
AT2G25720	AT2G28720	AT5G22690
AT4G03060	AT5G59940	AT1G31190
AT1G51965	AT1G27180	AT5G51900
AT5G08610	AT2G15300	AT3G01570
AT2G20950	AT5G58200	AT5G54870
AT1G66450	AT4G33300	AT5G58900
AT1G44318	AT5G56200	AT4G02820
AT4G03310	AT5G02920	AT3G10450
AT1G19520	AT3G28560	AT2G01630
AT4G34640	AT2G42110	AT5G52560
AT5G08540	AT5G23860	AT1G48090
AT5G25060	AT2G36380	AT1G16310
AT1G27470	AT5G45590	AT1G73220
AT5G45240	AT4G22620	AT1G03040
AT3G52100	AT5G50300	AT1G64240
AT2G25740	AT3G47410	AT4G02370
AT4G28370	AT3G51230	AT4G27140
AT1G56620	AT1G56040	AT3G45330
AT5G65260	AT2G45620	AT5G14140
AT4G24200	AT5G37920	AT3G02120
AT1G20960	AT4G20140	AT4G01950
AT1G34420	AT5G12430	AT5G46150
AT1G06460	AT3G58440	AT3G55560
AT4G27300	AT2G35190	AT1G50460
AT5G38610	AT5G51280	AT5G42080
AT5G23290	AT3G04590	AT5G15080
AT1G03820	AT1G17180	AT2G03860
AT3G16830	AT4G31140	AT4G30210
AT3G04740	AT1G26320	AT3G26460
AT1G77830	AT5G10420	AT1G04050
AT1G63450	AT2G01750	AT5G39880
AT3G22275	AT4G08300	AT1G03740
AT1G76470	AT5G57670	AT4G26670
AT2G37130	AT5G04400	AT4G01830
AT1G02065	AT3G62130	AT2G47920
AT4G26740	AT1G61800	AT5G48120
AT1G17020	AT5G24655	AT5G57850
AT1G48910	AT2G28330	AT2G37930
AT1G75330	AT1G72740	AT1G10522
AT5G28010	AT1G06710	AT5G47550
AT3G59845	AT3G01030	AT5G03860
AT1G76060	AT5G58000	AT5G45230
AT1G75230	AT5G61550	AT3G06280
AT4G08500	AT1G32760	AT1G77460
AT2G30530	AT5G07260	AT1G54180
AT5G64210	AT4G37630	AT2G20900
AT3G61400	AT5G66920	AT5G58280
AT2G21045	AT4G09452	AT3G05625
AT5G02580	AT1G67690	AT1G27180
AT3G49600	AT5G54400	AT1G14185
AT1G78400	AT1G35630	AT2G44100
AT1G04930	AT3G16160	AT3G14940
AT1G49780	AT3G55080	AT5G11360
AT2G36895	AT5G37510	AT5G15560
AT4G04670	AT5G15380	AT2G15000
AT1G59610	AT1G80860	AT2G22870
AT1G05670	AT1G60030	AT5G03455
AT2G15640	AT4G32090	AT4G19120
AT2G47360	AT1G63440	AT4G38630
AT2G18490	AT2G27775	AT5G04630
AT4G26120	AT3G22360	AT4G33280
AT5G19520	AT1G58370	AT1G22882
AT4G12030	AT1G14290	AT1G71260
AT1G28030	AT2G30680	AT5G35777
AT4G27540	AT3G55560	AT2G02880
AT2G18420	AT1G50730	AT4G27690
AT4G24180	AT2G14255	AT1G02030
AT3G52970	AT1G68875	AT5G04640
AT2G02330	AT1G15170	AT3G09910
AT5G35540	AT5G22250	AT4G30300
AT4G28365	AT3G16990	AT2G18050
AT5G22860	AT4G35640	AT3G51060
AT3G60270	AT3G53930	AT5G27650
AT3G08550	AT2G18900	AT1G24300
AT5G66670	AT4G37210	AT2G17630
AT4G21580	AT1G11470	AT5G16930
AT1G23360	AT5G03910	AT2G20860
AT2G02850	AT3G12900	AT1G48310
AT2G37580	AT3G57500	AT4G23820
AT1G46768	AT3G42630	AT3G15570
AT5G45050	AT5G02630	AT4G36380
AT1G80770	AT1G54200	AT2G28650
AT5G53460	AT1G15580	AT1G64385
AT1G17310	AT1G60250	AT1G53260
AT5G43540	AT1G34140	AT1G02520
AT3G50870	AT5G33382	AT1G47915
AT2G27100	AT5G27370	AT1G47920
AT3G14110	AT3G01920	AT1G67590
AT5G24090	AT1G67590	AT1G78590
AT4G36680	AT5G07770	AT5G37540
AT5G14980	AT5G05340	AT1G29160
AT2G03720	AT3G44704	AT3G61113
AT4G26950	AT4G25810	AT2G16660
AT1G51740	AT3G49060	AT2G33240
AT5G55110	AT5G49190	AT4G02780
AT1G77930	AT1G04510	AT4G24630
AT1G77932	AT5G55780	AT5G18840
AT4G37380	AT4G16745	AT1G25570
AT4G26050	AT1G05440	AT4G01500
AT5G16200	AT2G35200	AT3G07030
AT5G19730	AT1G03050	AT3G49200
AT4G32090	AT3G21900	AT3G13170
AT1G31220	AT5G06820	AT5G51760
AT1G17460	AT1G77420	AT3G26550
AT5G46470	AT2G26450	AT3G18130
AT4G13395	AT5G21900	AT1G65210
AT5G09970	AT2G17440	AT1G66890
AT5G15860	AT5G27845	AT1G66550
AT3G10490	AT5G53470	AT3G24300
AT4G39850	AT5G01690	AT5G16090
AT5G17490	AT1G18770	AT5G43930
AT3G13650	AT3G56780	AT1G07680
AT3G09090	AT4G01920	AT3G58960
AT3G25700	AT2G22400	AT2G18980
AT3G12090	AT2G45570	AT2G37960
AT3G06540	AT3G56310	AT4G28815
AT5G25160	AT4G34138	AT1G22980
AT4G22080	AT5G07650	AT2G33340
AT2G44520	AT1G28090	AT4G09430
AT5G05860	AT5G28000	AT4G09432
AT3G53810	AT5G07860	AT4G27595
AT1G30760	AT4G28100	AT1G60390
AT2G35110	AT3G60900	AT5G02010
AT5G43520	AT2G34820	AT4G23290
AT1G20300	AT1G45160	AT2G04530
AT1G14450	AT2G04570	AT2G04860
AT2G37020	AT1G57770	AT1G76520
AT3G11420	AT3G19650	AT1G14430
AT4G22560	AT1G30540	AT2G37580
AT3G49900	AT4G33070	AT3G13790
AT5G01190	AT2G35500	AT5G23880
AT2G25110	AT3G20420	AT1G67130
AT3G63230	AT4G00240	AT4G25070
AT2G23820	AT3G59870	AT1G17290
AT5G24740	AT2G03090	AT3G43710
AT5G27882	AT1G10640	AT3G43715
AT5G39820	AT1G16060	AT1G51420
AT1G27940	AT2G28570	AT3G55250
AT2G48010	AT1G70782	AT4G37160
AT1G32850	AT3G58580	AT1G61750
AT4G03550	AT1G10700	AT1G12310
AT3G45140	AT3G04510	AT1G19120
AT1G02280	AT2G16230	AT3G27710
AT1G54530	AT1G69210	AT3G29075
AT3G29670	AT4G11920	AT1G05660
AT4G22670	AT2G45150	AT3G13280
AT1G04171	AT1G75130	AT4G34170
AT5G66052	AT1G13540	AT5G45050
AT3G51970	AT3G58000	AT3G57980
AT3G12145	AT2G47540	AT3G46050
AT4G24900	AT5G19620	AT5G20520
AT5G50820	AT1G11630	AT3G07195
AT1G66880	AT3G01170	AT2G26780
AT2G05995	AT4G30980	AT4G17650
AT2G06020	AT3G26235	AT3G52310
AT4G18430	AT2G17230	AT3G23710
AT3G12660	AT3G24300	AT5G53370
AT5G04540	AT5G17700	AT1G19115
AT1G59900	AT4G03455	AT4G18790
AT1G78320	AT5G61460	AT4G39660
AT5G47690	AT3G12380	AT3G48275
AT3G52957	AT2G23060	AT1G49810
AT4G00190	AT1G26400	AT5G17990
AT3G20720	AT3G50240	AT1G74030
AT4G19720	AT1G30660	AT5G06580
AT4G34320	AT1G68810	AT3G62050
AT4G25370	AT5G47760	AT5G17800
AT1G79500	AT5G25310	AT5G09540
AT1G79510	AT1G12320	AT4G23940
AT5G64110	AT5G07620	AT3G13800
AT4G00240	AT4G26590	AT5G23950
AT1G49040	AT3G44060	AT2G31130
AT4G04450	AT4G24320	AT4G38390
AT5G52400	AT5G01380	AT1G80190
AT3G09300	AT5G23050	AT1G77780
AT4G38120	AT5G51600	AT1G71850
AT1G01510	AT4G39260	AT3G06310
AT4G37840	AT5G63500	AT4G11610
AT4G28530	AT5G25910	AT3G55180
AT5G08550	AT5G47000	AT2G01330
AT1G48960	AT2G37240	AT3G59150
AT5G13780	AT5G36890	AT4G19810
AT1G11710	AT2G24255	AT3G02820
AT1G27970	AT1G30070	AT4G37900
AT1G09780	AT3G18110	AT5G19110
AT5G63090	AT3G19050	AT5G57110
AT3G06200	AT3G04240	AT1G72100
AT4G35460	AT2G48120	AT2G45130
AT5G54040	AT2G36430	AT3G17820
AT1G31280	AT1G05870	AT5G63090
AT2G28710	AT2G33860	AT1G77600
AT1G02450	AT1G48760	AT1G52430
AT3G10340	AT2G26070	AT5G02590
AT5G64100	AT4G27510	AT1G68500
AT1G76160	AT4G31890	AT3G25210
AT5G05480	AT5G18660	AT4G30860
AT4G36090	AT4G32890	AT5G11930
AT1G71865	AT4G36830	AT4G21950
AT3G05975	AT5G02540	AT5G53870
AT3G48010	AT1G43160	AT4G05110
AT1G53570	AT2G21140	AT4G32560
AT4G17780	AT4G03330	AT3G26490
AT1G74950	AT1G29040	AT1G78300
AT4G34270	AT1G29041	AT3G54920
AT1G02340	AT3G10820	AT3G15300
AT1G03090	AT5G59240	AT2G23840
AT2G04020	AT2G28840	AT4G13440
AT2G25840	AT4G04695	AT3G05330
AT5G52390	AT3G25850	AT5G45240
AT5G55960	AT4G19720	AT1G08300
AT1G31245	AT3G21985	AT2G21090
AT1G75250	AT2G32410	AT1G61980
AT5G61660	AT3G50770	AT2G32000
AT4G13266	AT4G16530	AT3G04860
AT3G03400	AT1G54150	AT4G14910
AT3G62100	AT2G48000	AT2G35650
AT5G62440	AT1G79750	AT1G53850
AT1G55910	AT4G26120	AT3G51610
AT2G32740	AT3G19150	AT1G80440
AT3G30350	AT4G39952	AT1G17910
AT3G60670	AT1G20130	AT2G31510
AT3G05741	AT1G03160	AT4G03370
AT1G09176	AT3G24580	AT2G37210
AT3G11405	AT3G10460	AT5G54470
AT5G22150	AT1G30200	AT3G56850
AT3G48070	AT2G13800	AT5G42510
AT2G01950	AT5G18860	AT5G16286
AT5G49060	AT2G02890	AT5G16285
AT2G33780	AT3G24600	AT3G49640
AT3G24065	AT1G14890	AT5G39210
AT4G14900	AT3G16460	AT2G25260
AT5G55120	AT1G77170	AT3G17920
AT3G21800	AT1G60240	AT1G20370
AT1G80540	AT1G80100	AT3G63270
AT3G29830	AT2G36230	AT4G02160
AT1G66680	AT1G60690	AT4G25490
AT5G11060	AT4G05250	AT1G14990
AT4G25170	AT1G11090	AT5G39710
AT1G20795	AT1G49910	AT3G55060
AT5G11840	AT4G36490	AT1G05540
AT3G02530	AT4G28110	AT2G38360
AT5G01290	AT5G27030	AT3G19540
AT1G70270	AT1G20140	AT4G37080
AT5G62060	AT1G16650	AT3G03130
AT5G64360	AT1G06800	AT4G34750
AT4G05400	AT4G32380	AT1G31090
AT1G70910	AT4G02040	AT1G56390
AT1G16510	AT5G08500	AT1G35750
AT2G26450	AT1G19380	AT5G58140
AT3G06400	AT3G43850	AT5G58150
AT4G18890	AT1G67360	AT4G08480
AT4G11670	AT1G53110	AT4G13480
AT4G35230	AT1G70340	AT4G27000
AT2G47250	AT5G62710	AT4G29150
AT3G49240	AT1G34320	AT2G01610
AT2G23170	AT3G03760	AT1G62440
AT1G50060	AT5G42580	AT5G01540
AT1G14560	AT2G35570	AT5G01542
AT4G13985	AT4G27240	AT2G25760
AT2G17180	AT5G41720	AT3G18830
AT5G66050	AT1G76405	AT1G15800
AT4G04985	AT3G26910	AT3G55700
AT3G06350	AT1G01840	AT2G17670
AT4G36140	AT1G14620	AT1G75000
AT3G17070	AT5G64390	AT5G23100
AT5G27140	AT5G55800	AT4G14160
AT1G52890	AT5G01070	AT1G70782
AT1G72140	AT3G11430	AT3G43960
AT1G61030	AT5G01490	AT1G18150
AT5G19470	AT3G46790	AT1G29080
AT5G43890	AT5G57380	AT5G03650
AT4G12130	AT2G18910	AT4G10690
AT3G08885	AT2G39230	AT5G08450
AT3G13662	AT3G60570	AT5G61930
AT1G73165	AT5G15030	AT2G36120
AT3G42570	AT5G38700	AT5G66100
AT5G46610	AT5G47680	AT5G23395
AT2G01280	AT5G42150	AT2G38280
AT5G48485	AT2G37660	AT1G16440
AT1G72080	AT1G66400	AT1G62340
AT4G32130	AT4G33220	AT3G50620
AT1G70740	AT2G02010	AT2G20515
AT1G11765	AT4G28520	AT5G07730
AT1G62045	AT3G57270	AT3G32940
AT4G29120	AT3G19020	AT5G60350
AT5G51200	AT4G37080	AT1G07990
AT5G11340	AT1G55035	AT4G02290
AT2G16130	AT5G50350	AT3G29330
AT2G34180	AT5G19180	AT2G32235
AT4G23850	AT3G27550	AT1G05360
AT1G54040	AT5G11800	AT4G40090
AT1G18450	AT2G20610	AT1G01520
AT3G03690	AT1G61560	AT1G10530
AT1G54620	AT4G39810	AT2G15300
AT4G01970	AT3G29340	AT2G27190
AT2G38770	AT1G49015	AT2G43570
AT5G36960	AT3G24860	AT5G48100
AT1G22920	AT1G51580	AT3G18810
AT4G22240	AT1G32970	AT3G09530
AT5G27460	AT1G33200	AT1G08280
AT3G52760	AT5G61950	AT2G40475
AT1G09700	AT4G26830	AT2G28410
AT3G11090	AT4G01970	AT4G24640
AT4G20440	AT5G20390	AT1G25510
AT1G32910	AT2G03250	AT5G37780
AT3G02770	AT4G15240	AT3G04100
AT2G15130	AT2G02090	AT4G13985
AT2G32500	AT1G01960	AT5G58200
AT1G67510	AT5G45800	AT2G34070
AT3G06180	AT1G34580	AT3G03760
AT1G64290	AT4G21880	AT1G71910
AT5G04910	AT2G03970	AT5G06420
AT5G55620	AT4G09690	AT4G36520
AT3G62300	AT1G61590	AT5G67280
AT2G06210	AT4G24460	AT5G18890
AT1G71770	AT2G31060	AT4G24275
AT2G40560	AT5G39760	AT4G16695
AT2G31335	AT4G18520	AT1G20795
AT3G46890	AT5G08090	AT4G05048
AT1G15590	AT4G32680	AT2G40760
AT1G43650	AT1G56180	AT2G29640
AT5G04120	AT5G16280	AT3G22790
AT5G08570	AT1G53860	AT4G27130
AT5G07230	AT5G14770	AT5G03435
AT4G00890	AT5G53780	AT3G06820
AT1G11930	AT3G50300	AT1G63650
AT2G20940	AT4G35050	AT1G31450
AT5G01490	AT5G17040	AT1G77100
AT1G63710	AT5G07400	AT3G03980
AT2G20310	AT2G05810	AT3G49725
AT5G17590	AT2G05812	AT4G23990
AT3G53380	AT5G47460	AT3G15355
AT3G53016	AT3G52050	AT3G50630
AT3G53015	AT4G27440	AT4G18640
AT3G26125	AT4G12540	AT1G20800
AT1G25340	AT3G48440	AT3G45230
AT2G18380	AT3G49130	AT1G75040
AT4G38460	AT3G56130	AT4G35640
AT5G59280	AT3G62320	AT1G14170
AT2G18730	AT1G33930	AT4G23530
AT1G08770	AT1G16150	AT3G18660
AT3G16840	AT2G45300	AT1G15700
AT1G11690	AT5G23395	AT2G28680
AT4G33650	AT2G37230	AT4G38220
AT4G24000	AT1G14090	AT2G01750
AT5G35580	AT1G61070	AT3G24180
AT2G35980	AT4G33770	AT1G76740
AT4G19440	AT3G23430	AT1G60075
AT5G55420	AT2G17030	AT1G51770
AT3G21220	AT1G75550	AT5G22792
AT3G57260	AT1G17620	AT3G11210
AT2G23220	AT2G28050	AT3G46020
AT5G17390	AT3G58640	AT1G78980
AT5G38640	AT4G06744	AT1G19480
AT1G37140	AT5G41120	AT4G02660
AT1G53350	AT1G20930	AT5G64310
AT1G53360	AT4G32910	AT4G37340
AT2G29220	AT4G37450	AT4G11090
AT1G68180	AT1G34500	AT3G13130
AT1G31450	AT5G48410	AT3G07610
AT1G71100	AT1G02000	AT2G42510
AT3G29110	AT1G52970	AT5G17100
AT4G31380	AT3G05040	AT4G30870
AT1G66770	AT1G17890	AT1G04780
AT5G39470	AT1G65385	AT4G31800
AT3G05260	AT1G04850	AT3G02580
AT5G54620	AT4G36720	AT4G39690
AT3G63120	AT1G79500	AT5G53460
AT2G34400	AT1G79510	AT2G14830
AT3G11460	AT4G24805	AT5G58810
AT4G32950	AT4G01985	AT2G32240
AT4G37720	AT2G38650	AT5G38810
AT1G48770	AT2G26390	AT2G16120
AT4G16280	AT2G21920	AT4G33780
AT5G63120	AT1G50830	AT1G23700
AT3G61180	AT2G45870	AT4G22010
AT3G26550	AT3G51110	AT4G02250
AT4G38920	AT3G22820	AT3G03110
AT1G55570	AT3G25750	AT1G74020
AT3G25650	AT1G19520	AT3G16200
AT4G22360	AT4G35380	AT4G39560
AT5G04770	AT3G60961	AT1G08470
AT2G43390	AT3G60965	AT4G01400
AT3G07370	AT3G16090	AT1G08590
AT5G38460	AT5G66230	AT1G08592
AT5G24560	AT5G66220	AT3G04310
AT2G32890	AT3G43825	AT4G25590
AT2G32885	AT1G28480	AT4G30825
AT4G10490	AT5G50080	AT4G22130
AT1G02830	AT2G45790	AT4G21550
AT3G49460	AT2G01950	AT2G04350
AT2G43250	AT3G44600	AT3G22840
AT1G64740	AT5G41590	AT5G56090
AT3G02040	AT1G74700	AT4G02610
AT1G29290	AT2G34500	AT5G48570
AT5G40310	AT5G15010	AT4G10770
AT2G36670	AT1G65210	AT5G13350
AT1G30370	AT5G17190	AT4G34320
AT2G20660	AT2G42340	AT4G19840
AT5G44310	AT5G64250	AT1G72900
AT5G15160	AT2G17480	AT3G63310
AT5G63580	AT5G11050	AT3G09220
AT2G37240	AT1G20080	AT3G58540
AT5G04480	AT1G80170	AT2G15590
AT5G05160	AT5G44440	AT3G15710
AT5G37490	AT3G15950	AT1G04510
AT2G10950	AT5G26330	AT1G35210
AT3G02570	AT4G01260	AT5G55400
AT4G00620	AT3G46420	AT3G08570
AT2G17930	AT2G25420	AT1G08260
AT4G39670	AT5G20510	AT5G42780
AT4G10810	AT5G14180	AT4G13650
AT1G25360	AT3G05860	AT5G40160
AT1G79200	AT4G34970	AT3G28650
AT3G14970	AT4G29620	AT3G53075
AT1G56415	AT3G04370	AT5G44030
AT5G50020	AT5G53660	AT3G05530
AT2G17760	AT3G50890	AT3G12510
AT3G23710	AT3G49970	AT4G24960
AT4G33560	AT3G52850	AT1G73260
AT2G36020	AT4G10465	AT1G16890
AT5G63800	AT5G25470	AT5G58050
AT1G65030	AT1G69100	AT2G44560
AT3G60730	AT1G53210	AT1G03030
AT4G18920	AT3G61930	AT2G30240
AT2G28390	AT1G79820	AT1G20990
AT2G41240	AT1G49900	AT2G28560
AT2G18980	AT5G24100	AT5G06170
AT1G24110	AT1G62870	AT5G45276
AT1G20800	AT1G32180	AT3G23060
AT4G20000	AT5G36260	AT1G69840
AT3G56275	AT3G54980	AT3G29575
AT4G24680	AT5G08380	AT1G68260
AT3G20555	AT4G26670	AT3G05170
AT1G26400	AT5G07600	AT5G14440
AT2G47990	AT1G12610	AT2G21140
AT5G48940	AT2G17060	AT3G08810
AT3G06500	AT4G35220	AT3G46070
AT1G06148	AT5G03980	AT3G02065
AT1G10320	AT5G15050	AT4G26980
AT1G19930	AT5G66580	AT4G00240
AT5G13300	AT5G23770	AT2G30395
AT5G15210	AT3G43670	AT4G08790
AT3G62850	AT5G10580	AT4G16265
AT5G19990	AT3G53820	AT3G48980
AT1G28010	AT5G13320	AT3G06380
AT1G06720	AT1G62260	AT4G30996
AT1G47860	AT2G30920	AT1G30270
AT2G33980	AT5G07150	AT1G80690
AT1G12000	AT5G07152	AT1G64300
AT5G13490	AT1G46984	AT2G48000
AT1G08440	AT1G10690	AT4G26500
AT5G16290	AT5G42790	AT1G14780
AT4G24190	AT3G55710	AT5G07070
AT2G23171	AT2G46650	AT5G49270
AT1G72090	AT3G58270	AT2G28940
AT5G11130	AT5G09520	AT4G27150
AT1G28570	AT4G23140	AT4G28790
AT1G48820	AT5G01390	AT5G19060
AT5G38370	AT3G57645	AT5G08330
AT3G06930	AT5G37470	AT5G55650
AT4G25470	AT3G53520	AT5G41835
AT1G35510	AT3G62220	AT3G24780
AT5G03270	AT3G13450	AT3G16460
AT5G22410	AT3G46360	AT1G71865
AT3G29778	AT2G22480	AT2G38940
AT4G21950	AT3G03341	AT4G27080
AT3G13640	AT5G58782	AT1G79430
AT2G41620	AT1G09560	AT2G25011
AT3G16930	AT1G68620	AT2G25015
AT5G08141	AT2G44930	AT1G05000
AT5G23100	AT1G22800	AT4G28490
AT3G04470	AT1G30455	AT3G28611
AT5G10170	AT2G46505	AT1G44090
AT3G44516	AT5G39720	AT3G06950
AT2G20920	AT5G17250	AT2G30930
AT3G46500	AT5G66140	AT1G32530
AT5G41440	AT1G49060	AT1G31720
AT3G02780	AT3G16770	AT3G18590
AT3G26780	AT1G31010	AT4G27890
AT3G54460	AT2G16200	AT3G06210
AT5G19020	AT3G48150	AT3G19410
AT1G28695	AT3G14320	AT1G28190
AT5G36220	AT5G42340	AT5G62510
AT5G58430	AT3G62690	AT5G45720
AT3G29630	AT5G22180	AT5G55520
AT5G66280	AT1G33350	AT1G28560
AT3G09590	AT3G01720	AT4G09100
AT5G22870	AT2G15640	AT3G17360
AT3G20890	AT4G39570	AT3G13150
AT2G13540	AT5G59840	AT3G50550
AT1G02870	AT2G41930	AT1G27690
AT4G31120	AT5G40010	AT4G38360
AT4G18610	AT3G13830	AT5G07810
AT5G12100	AT5G44160	AT1G07705
AT3G15935	AT1G28960	AT2G41800
AT3G58830	AT1G18700	AT5G60140
AT4G08350	AT1G70910	AT1G20010
AT5G27200	AT1G06470	AT2G28920
AT1G04370	AT1G70630	AT1G08050
AT4G28405	AT4G27070	AT2G38152
AT1G24650	AT4G00090	AT3G29410
AT1G46984	AT1G75680	AT2G27740
AT1G48440	AT5G05390	AT5G62440
AT2G47570	AT5G65710	AT1G73790
AT3G05510	AT5G43070	AT3G05390
AT4G31330	AT3G56200	AT1G77440
AT2G38650	AT4G02060	AT4G28630
AT4G16560	AT3G59340	AT5G10190
AT3G42830	AT5G26760	AT4G20970
AT4G08110	AT2G37020	AT1G07410
AT3G04545	AT4G09640	AT4G15710
AT4G25480	AT4G26470	AT1G08920
AT1G06950	AT3G48070	AT5G63300
AT1G66400	AT2G46700	AT5G44220
AT5G07030	AT2G18780	AT4G08560
AT2G41300	AT5G50320	AT4G03460
AT5G01880	AT5G08410	AT5G52640
AT2G18540	AT3G59180	AT3G57800
AT4G13770	AT4G13070	AT5G03545
AT1G08400	AT1G09575	AT5G13680
AT2G35240	AT3G21540	AT3G05380
AT5G38317	AT1G79050	AT4G18890
AT4G08740	AT4G27720	AT2G42300
AT5G21960	AT5G57400	AT1G02710
AT1G31710	AT5G61480	AT5G47630
AT1G03370	AT5G65080	AT2G21990
AT4G18450	AT1G72140	AT3G61300
AT2G33730	AT3G11540	AT1G07119
AT3G06220	AT4G02030	AT4G24510
AT1G66140	AT4G22320	AT5G56430
AT3G01400	AT1G65160	AT2G44195
AT1G31260	AT2G05120	AT5G20885
AT2G18550	AT4G35080	AT4G19630
AT5G54300	AT5G12410	AT2G25630
AT2G25130	AT4G08280	AT2G43750
AT2G39782	AT4G35130	AT1G46408
AT3G55540	AT3G59620	AT1G02810
AT1G48660	AT3G44550	AT5G16630
AT4G02270	AT2G38510	AT1G07747
AT5G55893	AT3G12720	AT5G42700
AT3G44250	AT3G47230	AT5G38970
AT5G46210	AT1G31350	AT5G40390
AT3G28140	AT2G17430	AT1G13990
AT1G09380	AT1G50280	AT2G44260
AT3G18870	AT2G26790	AT2G44255
AT3G25840	AT5G19440	AT1G36150
AT3G44264	AT2G21260	AT4G39290
AT5G20110	AT5G48030	AT3G46080
AT1G30990	AT5G08640	AT3G48590
AT1G66700	AT1G56420	AT2G39795
AT3G60940	AT2G47930	AT3G43920
AT2G04500	AT1G79340	AT3G51020
AT2G31980	AT1G57820	AT4G15490
AT5G35510	AT2G19790	AT4G23030
AT1G49630	AT2G43060	AT5G06620
AT1G68845	AT3G09530	AT2G02310
AT3G04270	AT3G10700	AT2G16870
AT5G60030	AT1G62770	AT4G13890
AT1G19640	AT5G46180	AT3G61310
AT3G45490	AT5G64630	AT4G25440
AT5G18000	AT2G21465	AT1G75730
AT5G12340	AT1G74630	AT1G70310
AT1G63170	AT5G43530	AT1G49110
AT5G51230	AT4G33880	AT1G78650
AT3G01160	AT3G01513	AT3G62170
AT3G44704	AT1G31230	AT1G62110
AT3G29060	AT1G01300	AT1G78540
AT5G06490	AT4G17140	AT5G06550
AT5G20635	AT1G34315	AT5G05510
AT3G44930	AT5G50220	AT5G59340
AT4G21720	AT1G18780	AT2G32410
AT1G21610	AT5G49460	AT3G15620
AT2G36270	AT1G29570	AT5G66790
AT2G29700	AT3G16350	AT1G08670
AT3G06560	AT3G13280	AT3G60220
AT5G51300	AT1G18120	AT1G76800
AT5G03540	AT3G06760	AT1G56230
AT5G51890	AT4G34270	AT3G14610
AT3G28958	AT2G19200	AT4G04950
AT1G77100	AT1G80270	AT5G26960
AT1G01650	AT4G11720	AT5G18700
AT3G14920	AT1G05640	AT5G02000
AT1G11735	AT1G10790	AT3G14570
AT5G09805	AT3G01990	AT5G12950
AT2G37430	AT1G31730	AT3G60560
AT3G47760	AT1G64920	AT2G42247
AT3G05540	AT4G01660	AT2G42250
AT3G62320	AT5G13520	AT4G26470
AT4G11810	AT2G42580	AT1G07260
AT4G08620	AT2G26455	AT1G77730
AT2G43190	AT5G19040	AT5G45080
AT1G60250	AT2G37900	AT1G55610
AT5G57130	AT5G08070	AT5G05160
AT3G25573	AT3G55940	AT4G01670
AT5G05282	AT1G65810	AT2G22390
AT4G39810	AT5G01310	AT3G51110
AT5G13120	AT1G63550	AT1G35430
AT3G03530	AT3G21120	AT4G10500
AT1G75960	AT3G01630	AT4G21534
AT5G63380	AT3G20200	AT3G12830
AT4G00990	AT3G18600	AT1G67440
AT1G70070	AT4G23950	AT3G63480
AT1G13680	AT3G60480	AT3G26600
AT5G37180	AT3G05720	AT3G03260
AT5G46460	AT1G23070	AT4G29190
AT1G09250	AT1G05490	AT2G20930
AT5G36000	AT1G54660	AT1G53790
AT1G28480	AT5G59120	AT1G48560
AT3G14400	AT2G16190	AT5G02990
AT2G18940	AT1G62280	AT2G41710
AT5G16920	AT5G10720	AT5G08400
AT3G07770	AT5G42810	AT5G23800
AT1G21990	AT1G08680	AT3G08600
AT4G23700	AT2G02350	AT1G47730
AT3G44510	AT2G32235	AT1G19900
AT1G02170	AT3G52540	AT5G06350
AT3G11700	AT2G28620	AT2G25720
AT2G26790	AT5G44940	AT5G37210
AT1G73220	AT5G64640	AT3G14990
AT5G08510	AT5G17710	AT1G65295
AT2G47410	AT3G61530	AT1G47565
AT4G24840	AT3G61540	AT3G53190
AT4G03370	AT4G19120	AT3G16300
AT1G31690	AT4G19980	AT3G15950
AT4G32780	AT2G47570	AT1G76405
AT4G17620	AT1G12640	AT2G45510
AT3G03160	AT3G49560	AT1G68390
AT4G38170	AT4G02690	AT1G62190
AT1G47350	AT1G60505	AT4G01535
AT3G14250	AT1G60510	AT1G23210
AT1G55900	AT1G10380	AT1G67370
AT1G07550	AT1G27410	AT5G51670
AT5G61830	AT3G26410	AT4G28520
AT2G42960	AT5G52870	AT4G16480
AT4G19740	AT5G01520	AT5G18150
AT5G44417	AT4G12220	AT4G14700
AT4G26640	AT1G04150	AT1G27170
AT4G37210	AT2G46900	AT1G64890
AT5G53780	AT1G21650	AT1G50270
AT1G10680	AT1G55535	AT2G02320
AT2G32610	AT2G29220	AT3G10985
AT3G53060	AT1G80390	AT3G10780
AT3G25800	AT5G37445	AT2G41440
AT1G56150	AT1G47670	AT1G19485
AT4G23540	AT3G06580	AT1G30990
AT4G13470	AT5G16090	AT4G31020
AT3G04430	AT5G22740	AT4G00020
AT1G64910	AT1G65610	AT5G24640
AT3G56680	AT5G09700	AT1G16690
AT3G53820	AT5G45105	AT4G39720
AT5G10580	AT5G25260	AT2G48010
AT2G30090	AT4G05130	AT5G40830
AT4G08780	AT1G27750	AT5G16700
AT3G03200	AT3G61389	AT3G01320
AT5G16280	AT3G61390	AT3G01319
AT2G23510	AT4G01200	AT5G48430
AT5G58860	AT4G24100	AT2G27389
AT1G74820	AT3G27620	AT2G27390
AT5G27870	AT1G65770	AT1G59610
AT4G36110	AT4G29570	AT1G72190
AT2G29010	AT1G43780	AT1G02800
AT3G22400	AT5G40420	AT2G32390
AT3G06490	AT1G06135	AT3G11380
AT5G27020	AT4G14820	AT5G59550
AT5G10550	AT3G49162	AT5G17330
AT5G10540	AT5G60940	AT5G60940
AT3G18560	AT1G62170	AT5G47300
AT5G51920	AT4G29180	AT1G31220
AT1G64035	AT1G73760	AT3G15030
AT3G03760	AT1G11870	AT5G46950
AT3G19540	AT5G26240	AT1G09840
AT5G55250	AT3G23890	AT4G32230
AT3G29050	AT3G63430	AT3G56408
AT1G08135	AT1G71810	AT4G35295
AT1G65270	AT4G05270	AT5G58060
AT2G11240	AT4G04960	AT4G03823
AT4G25280	AT3G53130	AT4G13770
AT5G38030	AT1G02530	AT2G03505
AT2G24330	AT4G14315	AT1G16460
AT4G22640	AT2G29830	AT3G26130
AT5G63310	AT1G73020	AT5G42300
AT1G48540	AT1G60480	AT1G77590
AT4G18500	AT4G00870	AT2G23850
AT4G18501	AT3G07940	AT5G43100
AT2G18200	AT3G45720	AT2G33210
AT5G62400	AT4G32340	AT4G14940
AT5G24230	AT3G43580	AT5G54690
AT1G20750	AT1G33860	AT5G54060
AT5G38710	AT5G57060	AT2G27650
AT1G17730	AT5G15400	AT1G06970
AT2G40930	AT2G04550	AT5G54630
AT1G51580	AT4G24390	AT4G34290
AT2G42710	AT3G19460	AT3G25430
AT3G48740	AT3G62170	AT5G59090
AT1G03010	AT4G11730	AT1G61120
AT3G48020	AT4G31710	AT4G30170
AT1G71350	AT2G42330	AT2G05980
AT2G37820	AT2G33620	AT2G05985
AT2G48070	AT5G60770	AT1G58122
AT1G55190	AT1G20270	AT1G71730
AT1G31093	AT3G13160	AT4G24240
AT5G45690	AT1G21390	AT5G48960
AT5G26233	AT4G21630	AT1G47270
AT5G52190	AT3G48115	AT3G19150
AT2G24620	AT3G48120	AT1G15460
AT4G26420	AT4G11910	AT1G21722
AT3G15280	AT1G21290	AT5G01770
AT5G38790	AT1G50170	AT1G35255
AT5G40190	AT3G55515	AT5G24680
AT2G24100	AT1G10070	AT1G66970
AT5G38970	AT3G27150	AT5G15870
AT1G69220	AT5G05520	AT1G33090
AT3G15080	AT1G43620	AT5G58340
AT2G17580	AT1G22270	AT3G45090
AT1G60760	AT4G29070	AT5G53250
AT1G64040	AT2G13680	AT3G54820
AT3G01180	AT5G22870	AT4G11060
AT4G32160	AT1G44970	AT2G01650
AT1G12170	AT1G77880	AT2G35490
AT4G26710	AT4G29560	AT4G16810
AT3G03960	AT3G10960	AT2G37820
AT4G20340	AT5G07470	AT5G16240
AT4G02480	AT5G04500	AT5G40780
AT2G03160	AT4G17915	AT2G31850
AT1G01780	AT3G25270	AT5G07010
AT2G40630	AT2G48080	AT1G70850
AT5G11040	AT5G56730	AT5G59060
AT5G42120	AT3G60690	AT5G45090
AT3G12350	AT3G05990	AT3G03210
AT3G16950	AT5G48650	AT1G26480
AT4G15980	AT3G26750	AT5G45730
AT3G05210	AT5G55340	AT2G02700
AT4G04490	AT2G22590	AT1G54010
AT3G23635	AT5G24350	AT4G02300
AT2G23210	AT3G53590	AT1G30200
AT3G09670	AT1G13200	AT1G05280
AT3G23320	AT1G70140	AT1G09350
AT5G26617	AT5G13290	AT3G58770
AT1G65280	AT3G59980	AT1G33440
AT3G62600	AT5G05310	AT3G10550
AT3G48110	AT1G64235	AT5G18660
AT4G19520	AT5G24680	AT1G64060
AT3G62200	AT5G46240	AT5G14570
AT2G24080	AT3G13437	AT5G14565
AT3G49120	AT1G31880	AT2G44578
AT5G03080	AT4G39320	AT5G13480
AT1G29080	AT3G54200	AT1G64583
AT5G51850	AT1G53140	AT3G10710
AT1G43160	AT1G31790	AT5G23720
AT1G04880	AT1G51560	AT4G36010
AT5G64240	AT2G47620	AT1G75260
AT3G11165	AT3G48510	AT5G64100
AT1G15460	AT4G33330	AT4G32970
AT4G39795	AT5G08160	AT1G23170
AT4G18900	AT1G75390	AT4G33330
AT5G35360	AT3G45220	AT1G71692
AT3G42190	AT1G23910	AT1G73440
AT1G05990	AT4G14740	AT3G60440
AT1G80600	AT4G24630	AT3G08040
AT5G15820	AT4G34215	AT2G30020
AT5G22080	AT1G27270	AT1G14760
AT3G14390	AT3G45280	AT1G20760
AT4G01505	AT1G21830	AT1G10385
AT3G08943	AT3G61680	AT3G05070
AT2G25810	AT5G46260	AT3G16550
AT2G04570	AT1G15670	AT3G17790
AT4G28703	AT5G66850	AT1G76720
AT1G06470	AT1G77200	AT3G23790
AT5G18440	AT3G09640	AT5G14180
AT1G32560	AT4G36360	AT2G18140
AT4G31390	AT2G31290	AT1G02813
AT2G18070	AT3G48460	AT3G46570
AT5G07700	AT1G09230	AT1G68930
AT5G15280	AT2G37800	AT5G39900
AT2G40270	AT1G02890	AT4G11910
AT5G23110	AT1G79700	AT2G04110
AT1G06990	AT2G14050	AT5G66960
AT1G14570	AT5G58230	AT5G36000
AT5G41490	AT3G28917	AT1G49870
AT5G12470	AT5G56880	AT3G11950
AT3G45810	AT4G32950	AT2G46980
AT2G18196	AT5G55150	AT2G46040
AT4G10090	AT1G21990	AT3G01370
AT1G77520	AT5G63750	AT1G05720
AT5G37840	AT4G16900	AT1G05730
AT5G43290	AT5G53250	AT2G35160
AT1G61105	AT1G54040	AT2G04810
AT2G34040	AT2G13820	AT5G42610
AT4G29070	AT1G19600	AT3G28345
AT2G46950	AT1G20560	AT4G39210
AT1G59600	AT3G44780	AT1G76040
AT1G01300	AT3G17030	AT1G07370
AT3G49040	AT4G15165	AT2G24260
AT1G03000	AT4G00520	AT2G44930
AT5G46115	AT3G56760	AT3G53520
AT5G46025	AT5G05025	AT2G26450
AT2G19500	AT1G15330	AT1G06950
AT5G03680	AT1G19110	AT5G01690
AT4G07825	AT1G64590	AT2G35550
AT4G01890	AT2G42410	AT4G36080
AT3G20580	AT3G43270	AT1G73360
AT4G32717	AT5G12440	AT2G17250
AT3G19080	AT3G43820	AT3G55470
AT5G04950	AT1G66350	AT2G20680
AT5G61940	AT1G60670	AT2G25580
AT3G13320	AT4G14830	AT4G17940
AT1G60545	AT3G52525	AT5G04590
AT1G60540	AT3G01430	AT2G44940
AT5G16760	AT4G01975	AT5G67020
AT4G30840	AT4G20190	AT5G19760
AT2G01430	AT5G53290	AT1G56120
AT1G68610	AT1G15700	AT4G21570
AT5G50290	AT5G13780	AT4G16444
AT1G56380	AT2G18470	AT3G53350
AT3G53300	AT2G29010	AT2G25200
AT4G23940	AT5G25950	AT1G70200
AT1G26390	AT4G13985	AT1G21870
AT4G35940	AT2G21720	AT1G69050
AT4G12650	AT3G55990	AT3G20780
AT2G45530	AT5G62890	AT3G10930
AT3G52210	AT1G46912	AT2G31960
AT5G58412	AT4G28840	AT1G69360
AT2G02740	AT5G56520	AT5G03710
AT3G03080	AT3G56470	AT2G25980
AT5G13430	AT5G52545	AT3G62950
AT4G05430	AT4G16160	AT1G78560
AT1G68250	AT2G43420	AT4G37410
AT1G49980	AT4G32570	AT4G37409
AT5G47510	AT3G27670	AT3G21010
AT5G24780	AT5G49990	AT1G80745
AT1G68620	AT1G01770	AT1G76230
AT2G45700	AT5G13580	AT4G14610
AT3G21290	AT1G31260	AT5G64480
AT1G77440	AT5G17750	AT2G28870
AT3G19460	AT2G34270	AT2G18880
AT2G46520	AT4G30120	AT3G04230
AT4G03292	AT3G49800	AT1G31550
AT3G63510	AT5G04885	AT3G16860
AT2G43800	AT4G26920	AT4G35230
AT1G14890	AT1G80290	AT1G23540
AT4G10465	AT1G61110	AT1G80680
AT3G57420	AT2G35490	AT1G66270
AT5G67400	AT2G18720	AT5G35380
AT3G43720	AT5G53260	AT1G18630
AT1G48315	AT5G02030	AT5G35580
AT1G48320	AT5G06320	AT3G25590
AT5G61680	AT4G23990	AT4G39460
AT1G77890	AT2G29150	AT1G26640
AT1G68380	AT3G11350	AT5G54240
AT1G08300	AT5G17980	AT3G11780
AT5G40750	AT3G18080	AT3G14300
AT1G30150	AT5G10390	AT5G07470
AT1G30850	AT5G11210	AT4G38690
AT5G63560	AT2G34880	AT5G52540
AT3G52430	AT1G65180	AT1G08270
AT1G20790	AT4G38070	AT2G39230
AT3G56990	AT1G23037	AT1G77130
AT1G10880	AT3G18670	AT2G25130
AT5G20270	AT5G67000	AT2G44630
AT1G80270	AT3G04310	AT3G23080
AT3G22960	AT5G19520	AT1G48960
AT3G04170	AT3G11980	AT5G11480
AT1G49960	AT5G45116	AT4G10630
AT5G61970	AT3G18035	AT4G28840
AT1G43895	AT3G25200	AT2G47710
AT2G46310	AT1G01460	AT2G46770
AT4G13180	AT1G60770	AT4G24350
AT1G75080	AT4G20350	AT5G61680
AT5G11900	AT4G03400	AT5G47510
AT1G73010	AT2G31400	AT5G07160
AT3G51200	AT2G40370	AT3G06590
AT2G37035	AT4G26180	AT3G62440
AT5G42280	AT1G03490	AT1G65710
AT4G02190	AT4G27890	AT1G31460
AT3G59460	AT3G48520	AT4G01610
AT1G28470	AT5G23720	AT1G66940
AT2G20515	AT3G25610	AT1G11655
AT2G17200	AT3G05680	AT2G27960
AT4G19190	AT1G55230	AT5G56520
AT5G62040	AT4G31400	AT5G07460
AT1G76850	AT5G03510	AT1G28323
AT4G28088	AT3G29305	AT1G50630
AT5G14770	AT4G19185	AT1G09155
AT4G08180	AT1G23150	AT5G01560
AT1G73160	AT1G09800	AT1G18310
AT5G22160	AT3G50170	AT1G52500
AT3G20750	AT4G34980	AT1G31260
AT1G55820	AT5G45330	AT3G58650
AT2G42620	AT4G21300	AT1G59780
AT1G30780	AT3G53830	AT1G79520
AT1G33415	AT3G01700	AT1G44120
AT1G33420	AT1G02510	AT1G44125
AT5G42250	AT2G41300	AT1G51340
AT1G77320	AT1G60760	AT5G57130
AT1G51840	AT3G26770	AT3G21960
AT5G03210	AT1G79540	AT1G51710
AT2G40730	AT3G16730	AT3G48820
AT5G63690	AT3G04090	AT5G64430
AT2G01920	AT3G60110	AT1G54920
AT2G03850	AT2G06950	AT5G27395
AT4G24490	AT1G12010	AT3G30530
AT3G29575	AT3G01085	AT3G23730
AT2G42880	AT4G38400	AT3G51830
AT4G34103	AT3G27440	AT3G17320
AT3G50337	AT1G30350	AT1G28080
AT3G42180	AT5G38340	AT3G51010
AT2G36900	AT1G35750	AT2G42140
AT1G32120	AT2G16580	AT5G53670
AT5G39580	AT5G21280	AT1G21670
AT3G23290	AT1G77150	AT5G64240
AT4G34260	AT5G18830	AT2G35760
AT5G37510	AT5G24710	AT3G19323
AT2G02050	AT2G32470	AT5G17550
AT3G10750	AT5G10620	AT3G16590
AT2G14210	AT1G02870	AT1G30660
AT3G02740	AT3G04900	AT1G49670
AT1G12960	AT1G34120	AT1G17800
AT1G30060	AT2G25830	AT2G19600
AT2G17210	AT3G54100	AT1G32920
AT5G12400	AT2G47640	AT2G31770
AT5G01480	AT1G31840	AT5G06130
AT2G31060	AT1G03140	AT5G10745
AT5G41590	AT1G79410	AT1G72520
AT3G07390	AT3G20990	AT1G49540
AT1G09370	AT5G42610	AT5G53690
AT3G27940	AT1G73360	AT5G39720
AT1G07990	AT1G02310	AT4G34420
AT2G25660	AT1G29160	AT4G12280
AT5G28410	AT5G51160	AT5G01300
[truncated: 13,228 more rows]

## Sheet: Figure 3
Figure 3. List of up-regulated and down-regulated genes in mbd9-3, arp6-1 and arp6-1 mbd9-3, (fold change greater than 2, FDR <=0.05).
mbd9-3 up-regulated	mbd9-3 down-regulated	arp6-1 up-regulated	arp6-1 down-regulated	arp6-1 mbd9-3 up-regulated	arp6-1 mbd9-3 down-regulated
gene	gene	gene	gene	gene	gene
AT1G02190	AT1G01560	AT1G01070	AT1G01010	AT1G01355	AT1G01010
AT1G04660	AT1G02220	AT1G01200	AT1G01140	AT1G02190	AT1G01480
AT1G04880	AT1G02400	AT1G01355	AT1G01560	AT1G02700	AT1G01560
AT1G07400	AT1G05340	AT1G01570	AT1G01640	AT1G02770	AT1G01640
AT1G07985	AT1G05675	AT1G01580	AT1G01680	AT1G02810	AT1G02220
AT1G09420	AT1G08730	AT1G01660	AT1G02220	AT1G03170	AT1G02260
AT1G14420	AT1G09480	AT1G02190	AT1G02260	AT1G03340	AT1G02400
AT1G14860	AT1G13340	AT1G02205	AT1G02360	AT1G03770	AT1G02470
AT1G17020	AT1G14870	AT1G02340	AT1G02400	AT1G04180	AT1G02520
AT1G21310	AT1G14880	AT1G02670	AT1G02470	AT1G04540	AT1G02920
AT1G22600	AT1G15010	AT1G02700	AT1G02520	AT1G04570	AT1G02930
AT1G24260	AT1G16590	AT1G02770	AT1G02610	AT1G04880	AT1G03220
AT1G26390	AT1G22400	AT1G02800	AT1G02920	AT1G05420	AT1G03950
AT1G26410	AT1G23720	AT1G03170	AT1G02930	AT1G05490	AT1G05135
AT1G29110	AT1G23935	AT1G03770	AT1G03090	AT1G06080	AT1G05260
AT1G29395	AT1G23940	AT1G04050	AT1G03220	AT1G06090	AT1G05340
AT1G31290	AT1G25400	AT1G04180	AT1G03850	AT1G06420	AT1G05460
AT1G32560	AT1G28620	AT1G04220	AT1G03870	AT1G06620	AT1G05675
AT1G52690	AT1G32350	AT1G04540	AT1G03950	AT1G07430	AT1G05780
AT1G52800	AT1G32960	AT1G04570	AT1G04280	AT1G07985	AT1G05785
AT1G56600	AT1G37150	AT1G04660	AT1G05135	AT1G08165	AT1G05820
AT1G58170	AT1G43160	AT1G04880	AT1G05340	AT1G08290	AT1G06160
AT1G64110	AT1G52880	AT1G05100	AT1G05675	AT1G08500	AT1G07135
AT1G65370	AT1G52890	AT1G05330	AT1G05680	AT1G09040	AT1G07160
AT1G73190	AT1G53870	AT1G05420	AT1G05780	AT1G09080	AT1G08530
AT1G73260	AT1G53890	AT1G05490	AT1G05785	AT1G09176	AT1G08630
AT1G73325	AT1G56060	AT1G05540	AT1G05820	AT1G09180	AT1G08730
AT1G76930	AT1G56650	AT1G06000	AT1G06160	AT1G09420	AT1G08900
AT1G80050	AT1G57630	AT1G06080	AT1G07000	AT1G09421	AT1G08930
AT2G01610	AT1G63530	AT1G06090	AT1G07040	AT1G09500	AT1G09195
AT2G02850	AT1G66100	AT1G06170	AT1G07090	AT1G09710	AT1G09794
AT2G19900	AT1G66700	AT1G06420	AT1G07135	AT1G09960	AT1G10585
AT2G21850	AT1G67105	AT1G07400	AT1G07160	AT1G10220	AT1G12400
AT2G25890	AT1G69720	AT1G07430	AT1G08530	AT1G10540	AT1G12780
AT2G26150	AT1G74240	AT1G07450	AT1G08630	AT1G10990	AT1G13140
AT2G31980	AT1G76650	AT1G07985	AT1G08730	AT1G11120	AT1G13260
AT2G32660	AT1G80160	AT1G08170	AT1G08900	AT1G11125	AT1G13300
AT2G35300	AT2G05914	AT1G08500	AT1G08930	AT1G11160	AT1G13340
AT2G36640	AT2G14560	AT1G09180	AT1G09080	AT1G11210	AT1G13520
AT2G39420	AT2G15030	AT1G09420	AT1G09195	AT1G11420	AT1G14530
AT2G41240	AT2G15042	AT1G09421	AT1G09480	AT1G12380	AT1G14660
AT2G41990	AT2G15480	AT1G09710	AT1G09794	AT1G12420	AT1G14870
AT2G43570	AT2G15490	AT1G09950	AT1G09932	AT1G12845	AT1G14880
AT2G44480	AT2G15960	AT1G09960	AT1G09970	AT1G12950	AT1G15010
AT2G44910	AT2G17840	AT1G10220	AT1G10070	AT1G13370	AT1G15380
AT2G47050	AT2G18050	AT1G10460	AT1G10095	AT1G13950	AT1G15670
AT3G02480	AT2G18690	AT1G10540	AT1G10340	AT1G14250	AT1G15890
AT3G03480	AT2G25590	AT1G10560	AT1G10550	AT1G14420	AT1G16130
AT3G03776	AT2G26010	AT1G10790	AT1G10585	AT1G14490	AT1G16390
AT3G15670	AT2G26020	AT1G10990	AT1G11200	AT1G14790	AT1G16590
AT3G16150	AT2G28110	AT1G11120	AT1G12400	AT1G15080	AT1G17170
AT3G17520	AT2G28210	AT1G11125	AT1G12780	AT1G15150	AT1G17180
AT3G18610	AT2G29480	AT1G11210	AT1G13245	AT1G15210	AT1G17255
AT3G21370	AT2G31020	AT1G11420	AT1G13260	AT1G15300.1	AT1G17330
AT3G21380	AT2G34500	AT1G12380	AT1G13300	AT1G15330	AT1G18400
AT3G21720	AT2G34930	AT1G12420	AT1G13340	AT1G15405	AT1G18830
AT3G22100	AT2G36750	AT1G12570	AT1G13700	AT1G15760	AT1G19020
AT3G22640	AT2G36780	AT1G12845	AT1G13830	AT1G16300	AT1G19200
AT3G26460	AT2G38240	AT1G13370	AT1G13990	AT1G16530	AT1G19310
AT3G27025	AT2G39110	AT1G13607	AT1G14120	AT1G16640	AT1G19380
AT3G47540	AT2G40340	AT1G13608	AT1G14370	AT1G16850	AT1G19396
AT3G53040	AT2G43940	AT1G13950	AT1G14780	AT1G16910	AT1G19397
AT3G53370	AT2G45570	AT1G14185	AT1G14870	AT1G17380	AT1G20630
AT3G56275	AT2G46730	AT1G14420	AT1G15010	AT1G17420	AT1G20890
AT3G56970	AT3G01345	AT1G14490	AT1G15125	AT1G17460	AT1G21050
AT3G61920	AT3G03180	AT1G15080	AT1G15380	AT1G17920	AT1G21110
AT3G63470	AT3G04010	AT1G15150	AT1G15670	AT1G17960	AT1G21120
AT4G00680	AT3G10660	AT1G15210	AT1G16110	AT1G18265	AT1G21140
AT4G08770	AT3G13270.1	AT1G15300.1	AT1G16130	AT1G19630	AT1G21150
AT4G12490	AT3G15310	AT1G15760	AT1G16370	AT1G19940	AT1G21910
AT4G12500	AT3G15356	AT1G16850	AT1G16390	AT1G20070	AT1G22140
AT4G14130	AT3G21660	AT1G16910	AT1G16510	AT1G20380	AT1G22275
AT4G15210	AT3G22231	AT1G17190	AT1G16590	AT1G20480	AT1G22400
AT4G16590	AT3G22235	AT1G17420	AT1G17147	AT1G20823	AT1G23720
AT4G18360	AT3G22240	AT1G17920	AT1G17170	AT1G21290.1	AT1G23935
AT4G19810	AT3G22910	AT1G17960	AT1G17180	AT1G21520	AT1G23940
AT4G21490	AT3G23100	AT1G18870	AT1G17255	AT1G22160	AT1G24147
AT4G23310	AT3G23550	AT1G19050	AT1G17290	AT1G22230	AT1G24530
AT4G25580	AT3G24560	AT1G19500	AT1G17330	AT1G22600	AT1G25400
AT4G26260	AT3G25740	AT1G19630	AT1G17710	AT1G22680	AT1G25560
AT4G27480	AT3G25780	AT1G19640	AT1G17860	AT1G23410	AT1G26380
AT4G28790	AT3G26830	AT1G20030	AT1G18390	AT1G24070	AT1G26420
AT4G30290	AT3G28210	AT1G20070	AT1G18400	AT1G24260	AT1G27020
AT4G30410	AT3G28550	AT1G20160	AT1G18570	AT1G24265	AT1G28190
AT4G31970	AT3G29810	AT1G20380	AT1G18680	AT1G25530	AT1G28620
AT4G34860	AT3G30122	AT1G20480	AT1G18980	AT1G26390	AT1G29730
AT4G36700	AT3G30720	AT1G20990	AT1G19020	AT1G26540	AT1G30420
AT4G36880	AT3G47010	AT1G21290.1	AT1G19180	AT1G28135	AT1G30700
AT4G36930	AT3G48520	AT1G21530	AT1G19200	AT1G28230	AT1G30720
AT4G38780	AT3G49620	AT1G22160	AT1G19310	AT1G29030	AT1G30730
AT4G39480	AT3G52400	AT1G22230	AT1G19380	AT1G29110	AT1G30845
AT5G03860	AT3G54580	AT1G22600	AT1G19396	AT1G29160	AT1G31020
AT5G05340	AT3G55970	AT1G22980	AT1G19397	AT1G29395	AT1G31173
AT5G06760	AT3G59350	AT1G23410	AT1G19610	AT1G29600	AT1G32310
AT5G07760	AT3G60140	AT1G24070	AT1G20510	AT1G30040	AT1G32350
AT5G09730	AT3G63380	AT1G24260	AT1G20620	AT1G30160	AT1G32450
AT5G10300	AT4G01360	AT1G24580	AT1G20630	AT1G30220	AT1G32960
AT5G12020	AT4G01525.1	AT1G25530	AT1G20890	AT1G32190	AT1G33030
AT5G13170	AT4G08555	AT1G26310	AT1G20900	AT1G32560	AT1G33600
AT5G16410	AT4G14370	AT1G26540	AT1G21050	AT1G33440	AT1G33960
AT5G16570	AT4G15610	AT1G26680	AT1G21100	AT1G34315	AT1G35350
AT5G17030	AT4G16770	AT1G27620	AT1G21110	AT1G34580	AT1G36060
AT5G17040	AT4G19370	AT1G28360	AT1G21120	AT1G35730	AT1G36070
AT5G19700	AT4G21326	AT1G28710	AT1G21130	AT1G44740	AT1G36622
AT5G20635	AT4G21390	AT1G29110	AT1G21140	AT1G44800	AT1G43160
AT5G20710	AT4G22750	AT1G29160	AT1G21240	AT1G46554	AT1G43675
AT5G20740	AT4G30170	AT1G29395	AT1G21250	AT1G47440	AT1G43800
AT5G22460	AT4G30280	AT1G29600	AT1G21310	AT1G47655	AT1G44608
AT5G24105	AT4G34580	AT1G30040	AT1G21326	AT1G47840	AT1G44890
AT5G24780	AT4G37370	AT1G30160	AT1G21520	AT1G47920	AT1G48390
AT5G24880	AT4G37400	AT1G30220	AT1G21910	AT1G48400	AT1G49000
AT5G25830	AT4G37990	AT1G31750	AT1G21920	AT1G48660	AT1G50420
AT5G35935.1	AT4G39670	AT1G31770	AT1G22280	AT1G49450	AT1G50970
AT5G43580	AT4G39890	AT1G32190	AT1G22400	AT1G49920	AT1G51620
AT5G44120	AT5G01380	AT1G32560	AT1G22440	AT1G50130	AT1G51790
AT5G44260	AT5G05060	AT1G33930	AT1G22500	AT1G50830	AT1G51800
AT5G45920	AT5G05760	AT1G34315	AT1G22570	AT1G51460	AT1G51820
AT5G47600	AT5G07010	AT1G34580	AT1G22890	AT1G51520	AT1G51830
AT5G49560	AT5G10140	AT1G44478	AT1G23120	AT1G51538	AT1G51850
AT5G50770	AT5G13080	AT1G44740	AT1G23390	AT1G51670	AT1G51860
AT5G51030	AT5G16790	AT1G44800	AT1G23840	AT1G52000	AT1G52200
AT5G51210	AT5G16960	AT1G46554	AT1G23870	AT1G52030	AT1G52880
AT5G52300	AT5G20230	AT1G47370	AT1G23935	AT1G52040	AT1G52890
AT5G54190	AT5G25250	AT1G47405	AT1G23940	AT1G52400	AT1G53030
AT5G56490	AT5G26270	AT1G47440	AT1G24140	AT1G52410	AT1G53560
AT5G58310	AT5G26340	AT1G47655	AT1G24145	AT1G52430	AT1G53625
AT5G59240	AT5G27230	AT1G47840	AT1G24147	AT1G52450	AT1G53830
AT5G59590	AT5G32621.1	AT1G47920	AT1G24530	AT1G52650	AT1G53870
AT5G59720	AT5G34790.1	AT1G48100	AT1G25275	AT1G52690	AT1G53890
AT5G60910	AT5G34800	AT1G48400	AT1G25400	AT1G52700	AT1G54450
AT5G62210	AT5G38040	AT1G48660	AT1G25560	AT1G52750	AT1G54740
AT5G62240	AT5G42380	AT1G49450	AT1G27020	AT1G52800	AT1G54850
AT5G62730	AT5G44420	AT1G49620	AT1G27730	AT1G52920	AT1G55450
AT5G63580	AT5G44430	AT1G49920	AT1G27980	AT1G53260	AT1G55675
AT5G64490	AT5G46500	AT1G50110	AT1G28190	AT1G53490	AT1G55730
AT5G65280	AT5G46870	AT1G50130	AT1G28210	AT1G53540	AT1G55880
AT5G65390	AT5G51060	AT1G50830	AT1G28370	AT1G54020	AT1G55960
AT5G66800	AT5G57320	AT1G51460	AT1G28620	AT1G54040	AT1G56060
	AT5G59090	AT1G51520	AT1G29730	AT1G54330	AT1G56250
		AT1G51538	AT1G30110	AT1G55050	AT1G56560
		AT1G51670	AT1G30420	AT1G56600	AT1G56610
		AT1G52650	AT1G30700	AT1G59660	AT1G56660
		AT1G52690	AT1G30720	AT1G60030	AT1G57630
		AT1G52700	AT1G30755	AT1G60060	AT1G57790
		AT1G52750	AT1G30820	AT1G60110	AT1G57990
		AT1G52800	AT1G30845	AT1G60190	AT1G58190
		AT1G52920	AT1G31020	AT1G61800	AT1G59580
		AT1G53260	AT1G31173	AT1G62540	AT1G59590
		AT1G53470	AT1G31540	AT1G62710	AT1G59950
		AT1G53490	AT1G31820	AT1G62870	AT1G60140
		AT1G53540	AT1G32170	AT1G63630	AT1G60460
		AT1G54040	AT1G32310	AT1G63650	AT1G60730
		AT1G54330	AT1G32350	AT1G63820	AT1G60740
		AT1G54930	AT1G32920	AT1G63930	AT1G61280
		AT1G55050	AT1G32928	AT1G64110	AT1G61810
		AT1G56170	AT1G32940	AT1G64220	AT1G62300
		AT1G56600	AT1G32960	AT1G64250.1	AT1G62510
		AT1G56710	AT1G33590	AT1G65150	AT1G62760
		AT1G58430	AT1G33600	AT1G65370	AT1G63350
		AT1G59640	AT1G33610	AT1G65890	AT1G63530
		AT1G59660	AT1G33960	AT1G68360	AT1G64170
		AT1G60030	AT1G34180	AT1G68640	AT1G65250
		AT1G60190	AT1G35140	AT1G68825	AT1G65390
		AT1G61580	AT1G35190	AT1G68945	AT1G65610
		AT1G61800	AT1G35230	AT1G69040	AT1G65845
		AT1G62360	AT1G35350	AT1G69120	AT1G65970
		AT1G62540	AT1G35710	AT1G69140	AT1G66090
		AT1G62710	AT1G36060	AT1G70510	AT1G66100
		AT1G62870	AT1G36070	AT1G70560	AT1G66160
		AT1G63650	AT1G37130	AT1G71280	AT1G66540
		AT1G63930	AT1G43160	AT1G71370	AT1G66650
		AT1G64110	AT1G43180	AT1G71380	AT1G66700
		AT1G64210	AT1G43675	AT1G71691	AT1G66920
		AT1G64250.1	AT1G43800	AT1G71740	AT1G67600
		AT1G65150	AT1G44350	AT1G71870	AT1G67980
		AT1G65370	AT1G44890	AT1G71930	AT1G68080
		AT1G66110	AT1G47480	AT1G72210	AT1G68185
		AT1G66350	AT1G49000	AT1G73325	AT1G68260
		AT1G66690	AT1G49500	AT1G73700	AT1G68840
		AT1G67750	AT1G50420	AT1G73860	AT1G69020
		AT1G67760	AT1G50970	AT1G74030	AT1G69450
		AT1G68360	AT1G51270	AT1G74770	AT1G69480
		AT1G68640	AT1G51620	AT1G74890	AT1G69490
		AT1G68825	AT1G51760	AT1G75060	AT1G69523
		AT1G69040	AT1G51800	AT1G75640	AT1G69526
		AT1G69120	AT1G51820	AT1G76620	AT1G69587
		AT1G69140	AT1G51830	AT1G76790	AT1G69720
		AT1G69260	AT1G51850	AT1G77330	AT1G69810
		AT1G69600	AT1G51860	AT1G77520	AT1G69880
		AT1G70510	AT1G52040	AT1G78030	AT1G69920
		AT1G70560	AT1G52200	AT1G78440	AT1G69930
		AT1G71230	AT1G52880	AT1G78750	AT1G70150
		AT1G71280	AT1G52890	AT1G78760	AT1G71030
		AT1G71380	AT1G53030	AT1G79180	AT1G71400
		AT1G71740	AT1G53560	AT1G79480	AT1G71890
		AT1G71930	AT1G53830	AT1G79890	AT1G71990
		AT1G72210	AT1G53870	AT1G80050	AT1G72070
		AT1G72230	AT1G53890	AT1G80120	AT1G72760
		AT1G73700	AT1G54000	AT1G80130	AT1G72930
		AT1G74030	AT1G54450	AT1G80280	AT1G73120
		AT1G74770	AT1G54660	AT1G80730	AT1G73130
		AT1G74890	AT1G54740	AT2G01010	AT1G73550
		AT1G75050	AT1G54850	AT2G01020	AT1G73830
		AT1G75060	AT1G55450	AT2G01021	AT1G74010
		AT1G75640	AT1G55675	AT2G01610	AT1G74240
		AT1G76420	AT1G55920	AT2G01660	AT1G74360
		AT1G76530	AT1G55960	AT2G01830	AT1G74650
		AT1G76620	AT1G55990	AT2G04050	AT1G74670
		AT1G77110	AT1G56010	AT2G04070	AT1G75490
		AT1G77330	AT1G56610	AT2G06200	AT1G75750
		AT1G78030	AT1G56650	AT2G06950	AT1G76650
		AT1G78430	AT1G56660	AT2G07140	AT1G76705
		AT1G78440	AT1G57790	AT2G07675	AT1G77210
		AT1G78760	AT1G57990	AT2G07687	AT1G77760
		AT1G79180	AT1G58180	AT2G07688	AT1G78000
		AT1G79480	AT1G58190	AT2G07727	AT1G78450
		AT1G79890	AT1G59580	AT2G07732	AT1G78460
		AT1G80050	AT1G59590	AT2G07751	AT1G78830
		AT1G80120	AT1G59870	AT2G07767	AT1G78850
		AT1G80130	AT1G59960	AT2G13550	AT1G78860
		AT1G80280	AT1G60140	AT2G13680	AT1G78940
		AT1G80730	AT1G60730	AT2G14100	AT1G78950
		AT2G01610	AT1G60740	AT2G14230	AT1G78955
		AT2G01660	AT1G61280	AT2G14240	AT1G78990
		AT2G01830	AT1G61360	AT2G14245.1	AT1G79680
		AT2G03090	AT1G61560	AT2G14520	AT1G80160
		AT2G03500	AT1G61810	AT2G14560	AT1G80570
		AT2G06200	AT1G62300	AT2G15128	AT1G80900
		AT2G07140	AT1G62510	AT2G15130	AT1G80920
		AT2G07674	AT1G62760	AT2G15400	AT1G80960
		AT2G07675	AT1G63350	AT2G15830	AT2G01520
		AT2G07687	AT1G63530	AT2G16570	AT2G01540
		AT2G07751	AT1G63750	AT2G16760	AT2G02710
		AT2G12462	AT1G63800	AT2G16890	AT2G02990
		AT2G13550	AT1G63840	AT2G17280	AT2G03450
		AT2G13570	AT1G63860	AT2G17490.1	AT2G04305
		AT2G13680	AT1G64170	AT2G17770	AT2G04450
		AT2G14100	AT1G65250	AT2G18190	AT2G04460.1
		AT2G14230	AT1G65390	AT2G18193	AT2G05160
		AT2G14240	AT1G65486	AT2G18440	AT2G05380
		AT2G14245.1	AT1G65490	AT2G18450	AT2G05540
		AT2G14520	AT1G65500	AT2G18550	AT2G05914
		AT2G15400	AT1G65520	AT2G18780	AT2G05915
		AT2G15440	AT1G65610	AT2G19130	AT2G05995
		AT2G15830	AT1G65690	AT2G19920	AT2G06002
		AT2G16570	AT1G65730	AT2G19930	AT2G11520
		AT2G16760	AT1G65845	AT2G20515	AT2G15020
		AT2G17280	AT1G65970	AT2G20800	AT2G15030
		AT2G17490.1	AT1G66090	AT2G20870	AT2G15080
		AT2G17620	AT1G66100	AT2G21260	AT2G15390
		AT2G17770	AT1G66160	AT2G21770	AT2G15480
		AT2G18230	AT1G66180	AT2G21820	AT2G15490
		AT2G18450	AT1G66480	AT2G21840	AT2G15890
		AT2G18470	AT1G66600	AT2G21850	AT2G15960
		AT2G18550	AT1G66650	AT2G22590	AT2G16060
		AT2G18780	AT1G66920	AT2G22840	AT2G16390
		AT2G19910	AT1G67030	AT2G23060	AT2G16790
		AT2G19920	AT1G67970	AT2G23300	AT2G17290
		AT2G19930	AT1G68080	AT2G23330.1	AT2G17660
		AT2G20515	AT1G68238	AT2G23590	AT2G17840
		AT2G20560	AT1G68260	AT2G23910	AT2G18000
		AT2G20800	AT1G68840	AT2G23960	AT2G18100
		AT2G20870	AT1G69020	AT2G24070	AT2G18150
		AT2G21130	AT1G69450	AT2G24310	AT2G18690
		AT2G21260	AT1G69490	AT2G24645	AT2G18700
		AT2G21590	AT1G69587	AT2G25330	AT2G19380
		AT2G21770	AT1G69720	AT2G26150	AT2G19800
		AT2G21820	AT1G69810	AT2G26310	AT2G20142
		AT2G21850	AT1G69840	AT2G26355	AT2G20480
		AT2G21890	AT1G69900	AT2G27402	AT2G20670
		AT2G22590	AT1G70150	AT2G27430	AT2G22470
		AT2G23300	AT1G70530	AT2G27880	AT2G22510
		AT2G23910	AT1G70690	AT2G28160	AT2G22740
		AT2G23960	AT1G70700	AT2G28780	AT2G22800
		AT2G24645	AT1G70810	AT2G28790	AT2G22880
		AT2G25260	AT1G70850	AT2G29130	AT2G23540
		AT2G25330	AT1G71030	AT2G29170	AT2G24190
		AT2G26150	AT1G71400	AT2G29490	AT2G25000
		AT2G26310	AT1G71520	AT2G30370	AT2G25470
		AT2G27402	AT1G71880	AT2G30580	AT2G25510
		AT2G27430	AT1G71890	AT2G32280	AT2G25530
		AT2G27880	AT1G71970	AT2G33240	AT2G25590
		AT2G28160	AT1G71990	AT2G33815	AT2G25980
		AT2G29130	AT1G72070	AT2G34360	AT2G26010
		AT2G29170	AT1G72140	AT2G34850	AT2G26020
		AT2G30370	AT1G72360	AT2G34940	AT2G26530
		AT2G30540	AT1G72430	AT2G35150	AT2G26560
		AT2G32160	AT1G72520	AT2G35310	AT2G26710
		AT2G33240	AT1G72900	AT2G35570	AT2G27500
		AT2G33280	AT1G72910	AT2G35950	AT2G28110
		AT2G33380	AT1G72920	AT2G36610	AT2G28120
		AT2G33770	AT1G72930	AT2G36640	AT2G28210
		AT2G33815	AT1G73120	AT2G36660	AT2G28880
		AT2G34850	AT1G73260	AT2G37390	AT2G29120
		AT2G35150	AT1G73330	AT2G37580	AT2G29290
		AT2G35310	AT1G73550	AT2G37870	AT2G29300
		AT2G35950	AT1G73805	AT2G37900	AT2G29310
		AT2G36610	AT1G73830	AT2G38060	AT2G29340
		AT2G36640	AT1G74010	AT2G38090	AT2G29460
		AT2G36660	AT1G74240	AT2G38600	AT2G29470
		AT2G37390	AT1G74360	AT2G38760	AT2G29480
		AT2G37580	AT1G74650	AT2G38995	AT2G29720
		AT2G37870	AT1G74670	AT2G39240	AT2G29740
		AT2G37900	AT1G74790	AT2G39330	AT2G30040
		AT2G38010	AT1G75220	AT2G39420	AT2G30210
		AT2G38060	AT1G75380	AT2G40130	AT2G30230
		AT2G38090	AT1G75490	AT2G41470	AT2G30640
		AT2G38600	AT1G75750	AT2G41480	AT2G31020
		AT2G38760	AT1G75960	AT2G41780	AT2G31230
		AT2G38995	AT1G76600	AT2G41990	AT2G31865
		AT2G39240	AT1G76680	AT2G42170	AT2G31945
		AT2G40130	AT1G76705	AT2G42200	AT2G32190
		AT2G40670	AT1G76930	AT2G42530	AT2G32210
		AT2G41190	AT1G77120	AT2G42570	AT2G32440
		AT2G41240	AT1G77210	AT2G42720	AT2G32530
		AT2G41470	AT1G77760	AT2G42800	AT2G32540
		AT2G41480	AT1G78000	AT2G43440	AT2G32770
		AT2G41990	AT1G78450	AT2G43840	AT2G32795
		AT2G42170	AT1G78460	AT2G44840	AT2G33600
		AT2G42530	AT1G78830	AT2G44890	AT2G33640
		AT2G42540	AT1G78850	AT2G44910	AT2G33710
		AT2G42720	AT1G78860	AT2G45050	AT2G34300
		AT2G42800	AT1G78940	AT2G45290	AT2G34500
		AT2G42990	AT1G78950	AT2G45510	AT2G34930
		AT2G43440	AT1G79440	AT2G45930	AT2G35930
		AT2G43840	AT1G80160	AT2G46300	AT2G35980
		AT2G44300	AT1G80180	AT2G46375	AT2G36690
		AT2G44910	AT1G80440	AT2G46840	AT2G36770
		AT2G45050	AT1G80460	AT2G47010	AT2G36780
		AT2G45290	AT1G80570	AT2G47050	AT2G37950
		AT2G45650	AT1G80840	AT2G47150	AT2G38240
		AT2G45890	AT1G80920	AT2G47460	AT2G38380
		AT2G46300	AT1G80960	AT2G47670	AT2G38430
		AT2G46375	AT2G01300	AT2G47680	AT2G38470
		AT2G46530	AT2G01520	AT2G47770	AT2G38530
		AT2G46840	AT2G01540	AT2G47780	AT2G38680
		AT2G47010	AT2G01850	AT2G47880	AT2G38695
		AT2G47050	AT2G02010	AT2G48080	AT2G38860
		AT2G47150	AT2G02390	AT3G01570	AT2G38960
		AT2G47230	AT2G02710	AT3G01600	AT2G39030
		AT2G47460	AT2G02930	AT3G01630	AT2G39100
		AT2G47670	AT2G02990	AT3G02310	AT2G39110
		AT2G47770	AT2G03450	AT3G02410	AT2G39200
		AT2G47780	AT2G03760	AT3G02670	AT2G39380
		AT2G47880	AT2G04070	AT3G02790	AT2G39530
		AT3G01570	AT2G04400	AT3G03170	AT2G39570
		AT3G01630	AT2G04450	AT3G03450	AT2G40000
		AT3G01700	AT2G04460.1	AT3G03480	AT2G40180
		AT3G01960	AT2G05380	AT3G03776	AT2G40330
		AT3G02040	AT2G05440	AT3G04360	AT2G40340
		AT3G02310	AT2G05520	AT3G04510	AT2G40420
		AT3G02410	AT2G05914	AT3G04530	AT2G40960
		AT3G02480	AT2G05915	AT3G04960	AT2G41150
		AT3G02670	AT2G05995	AT3G05020	AT2G41231
		AT3G03170	AT2G07042	AT3G05980	AT2G41260
		AT3G03341	AT2G11520	AT3G06160	AT2G41280
		AT3G03450	AT2G14560	AT3G06220	AT2G42350
		AT3G03480	AT2G14661	AT3G06435	AT2G42370
		AT3G03776	AT2G15030	AT3G06630	AT2G43590
		AT3G04360	AT2G15042	AT3G06640	AT2G43610
		AT3G04530	AT2G15080	AT3G06890	AT2G43620
		AT3G04960	AT2G15220	AT3G08770	AT2G43690
		AT3G05020	AT2G15390	AT3G08810	AT2G43940
		AT3G05640	AT2G15480	AT3G09032	AT2G44380
		AT3G05800	AT2G15490	AT3G10185	AT2G44525
		AT3G06160	AT2G15890	AT3G10200	AT2G44790
		AT3G06220	AT2G15900	AT3G10290	AT2G44800
		AT3G06435	AT2G16060	AT3G10340	AT2G44980
		AT3G06630	AT2G16790	AT3G11000	AT2G44995
		AT3G06640	AT2G17040	AT3G11050	AT2G45170
		AT3G06890	AT2G17290	AT3G11150	AT2G45430
		AT3G08770	AT2G17720	AT3G12060	AT2G45570
		AT3G08810	AT2G17840	AT3G12145	AT2G46290
		AT3G10150	AT2G17880	AT3G12203	AT2G46730
		AT3G10185	AT2G18000	AT3G12410	AT2G47270
		AT3G10200	AT2G18100	AT3G12460	AT2G47750
		AT3G10290	AT2G18150	AT3G12580	AT2G48130
		AT3G10340	AT2G18193	AT3G12880	AT3G01290
		AT3G11000	AT2G18360	AT3G12981	AT3G01830
		AT3G11050	AT2G18670	AT3G13130	AT3G01850
		AT3G11410	AT2G18700	AT3G13175	AT3G02680
		AT3G12060	AT2G18980	AT3G13650	AT3G03180
		AT3G12203	AT2G19190	AT3G13680	AT3G03702
		AT3G12410	AT2G19800	AT3G14360	AT3G04010
		AT3G12460	AT2G19970	AT3G14540	AT3G04070
		AT3G12580	AT2G20142	AT3G14640	AT3G04440
		AT3G12981	AT2G20670	AT3G15170	AT3G04640
		AT3G13130	AT2G21510	AT3G15357	AT3G05685
		AT3G13175	AT2G21650	AT3G15670	AT3G07980
		AT3G13650	AT2G22122	AT3G15720	AT3G09270
		AT3G14360	AT2G22510	AT3G16150	AT3G09450
		AT3G14395	AT2G22770	AT3G16490	AT3G09922
		AT3G14440	AT2G22790	AT3G17520	AT3G10320
		AT3G14540	AT2G23320	AT3G17690	AT3G10660
		AT3G15170	AT2G23540	AT3G18320	AT3G11340
		AT3G15300	AT2G23620	AT3G18330	AT3G12040
		AT3G15990	AT2G23770	AT3G18610	AT3G12910
		AT3G16070	AT2G23810	AT3G19230	AT3G13780
		AT3G16150	AT2G24165	AT3G19500	AT3G13790
		AT3G16360	AT2G24190	AT3G20080	AT3G14070
		AT3G16380	AT2G24600	AT3G20190	AT3G15310
		AT3G16490	AT2G25000	AT3G20440	AT3G15356
		AT3G17110	AT2G25090	AT3G20960	AT3G15450
		AT3G17520	AT2G25200	AT3G21010	AT3G16240
		AT3G17600	AT2G25450	AT3G21020.1	AT3G16530
		AT3G17690	AT2G25460	AT3G21040	AT3G16650
		AT3G17730	AT2G25470	AT3G21720	AT3G16670
		AT3G17790	AT2G25510	AT3G22100	AT3G16710
		AT3G18330	AT2G25590	AT3G22410	AT3G17660
		AT3G18610	AT2G25735	AT3G22560	AT3G18070
		AT3G19184	AT2G26010	AT3G22740	AT3G19390
		AT3G19230	AT2G26440	AT3G22840	AT3G20200
		AT3G20083	AT2G26530	AT3G23790	AT3G20340
		AT3G20190	AT2G26560	AT3G24780	AT3G20395
		AT3G20865	AT2G26710	AT3G25882	AT3G20475
		AT3G20960	AT2G26980	AT3G26235	AT3G20480
		AT3G21020.1	AT2G27080	AT3G26460	AT3G21050
		AT3G21040	AT2G27500	AT3G26480	AT3G21460
		AT3G22100	AT2G27660	AT3G27025	AT3G21580
		AT3G22560	AT2G28110	AT3G27250	AT3G21660
		AT3G22840	AT2G28120	AT3G27660	AT3G22060
		AT3G23790	AT2G28210	AT3G27997	AT3G22910
		AT3G24360	AT2G28560	AT3G28290	AT3G23100
		AT3G24750	AT2G29065	AT3G28300	AT3G23250
		AT3G24780	AT2G29120	AT3G28500	AT3G23450
		AT3G25190	AT2G29290	AT3G28880	AT3G23550
		AT3G25290	AT2G29300	AT3G29156	AT3G23610
		AT3G26235	AT2G29340	AT3G30530	AT3G23640
		AT3G26460	AT2G29350	AT3G41768	AT3G24560
		AT3G26480	AT2G29370	AT3G41979	AT3G25510
		AT3G26760	AT2G29440	AT3G43110	AT3G25740
		AT3G27025	AT2G29460	AT3G43580	AT3G25760
		AT3G27250	AT2G29480	AT3G43690	AT3G25770
		AT3G27660	AT2G29720	AT3G43960	AT3G26210
		AT3G27997	AT2G29740	AT3G44120	AT3G26290
		AT3G28455	AT2G30040	AT3G45095	AT3G26500
		AT3G28500	AT2G30210	AT3G45638	AT3G26830
		AT3G28880	AT2G30230	AT3G46770	AT3G27220
		AT3G29156	AT2G30250	AT3G47030	AT3G27300
		AT3G29575	AT2G30600	AT3G47540	AT3G27690
		AT3G32925	AT2G30750	AT3G48280	AT3G27770
		AT3G43110	AT2G30930	AT3G49830	AT3G27870
		AT3G43960	AT2G31020	AT3G50230	AT3G27970
		AT3G44120	AT2G31230	AT3G50660	AT3G28210
		AT3G44790	AT2G31865	AT3G51070	AT3G28270
		AT3G44900	AT2G31880	AT3G51290	AT3G28340
		AT3G45095	AT2G31945	AT3G53310	AT3G28930
		AT3G46230	AT2G32020	AT3G53370	AT3G28950
		AT3G46770	AT2G32030	AT3G53650	AT3G29010
		AT3G47030	AT2G32140	AT3G53980	AT3G29034
		AT3G47540	AT2G32150	AT3G54340	AT3G29035
		AT3G48260	AT2G32190	AT3G54820	AT3G29280
		AT3G48280	AT2G32200	AT3G54870	AT3G29810
		AT3G48300	AT2G32210	AT3G55120	AT3G30720
		AT3G48510	AT2G32487	AT3G55230	AT3G30775
		AT3G50170	AT2G32530	AT3G55580	AT3G43790
		AT3G50230	AT2G32540	AT3G55700	AT3G44190
		AT3G50660	AT2G32680	AT3G56275	AT3G44205.1
		AT3G51070	AT2G32770	AT3G56920	AT3G44970
		AT3G51075	AT2G32795	AT3G57010	AT3G44990
		AT3G51240	AT2G33640	AT3G57157	AT3G45420
		AT3G51290	AT2G33710	AT3G57160	AT3G45430
		AT3G51380	AT2G34300	AT3G57240	AT3G46080
		AT3G51490	AT2G34430	AT3G57380	AT3G46090
		AT3G52770	AT2G34500	AT3G58200	AT3G46280
		AT3G52820	AT2G34930	AT3G58270	AT3G46490
		AT3G53310	AT2G35930	AT3G58770	AT3G46660
		AT3G53650	AT2G36080	AT3G58865	AT3G46690
		AT3G53980	AT2G36690	AT3G59190	AT3G46700
		AT3G54340	AT2G36750	AT3G60010	AT3G47010
		AT3G54390	AT2G36770	AT3G60160	AT3G47340
		AT3G54820	AT2G36780	AT3G60670	AT3G48360
		AT3G55120	AT2G36800	AT3G60900	AT3G48480
		AT3G55230	AT2G36950	AT3G60965.1	AT3G48520
		AT3G55580	AT2G37130	AT3G60970	AT3G48650
		AT3G55700	AT2G37750	AT3G61250	AT3G48850
		AT3G55780	AT2G37950	AT3G61630	AT3G49210
		AT3G56275	AT2G38250	AT3G61680	AT3G49620
		AT3G56920	AT2G38310	AT3G61920	AT3G49840
		AT3G56970	AT2G38380	AT3G62455.1	AT3G49940
		AT3G56980	AT2G38390	AT3G62460	AT3G49970
		AT3G57010	AT2G38470	AT3G62610	AT3G50040
		AT3G57157	AT2G38500	AT3G62960	AT3G50260
		AT3G57160	AT2G38530	AT3G62990	AT3G50480
		AT3G57240	AT2G38680	AT3G63060	AT3G50770
		AT3G57540	AT2G38695	AT3G63300	AT3G50810
		AT3G58200	AT2G38860	AT3G63430	AT3G50880
		AT3G58770	AT2G38940	AT3G63470	AT3G51540
		AT3G58820	AT2G38960	AT4G00310	AT3G51660
		AT3G58865	AT2G39100	AT4G00680	AT3G52400
		AT3G59190	AT2G39110	AT4G00870	AT3G52450
		AT3G60010	AT2G39200	AT4G01060	AT3G52535
		AT3G60160	AT2G39210	AT4G01200	AT3G54150
		AT3G60670	AT2G39310	AT4G01390	AT3G54420
		AT3G60900	AT2G39380	AT4G01490	AT3G55150
		AT3G60965.1	AT2G39570	AT4G01533	AT3G55600
		AT3G60970	AT2G39705	AT4G01580	AT3G55970
		AT3G61250	AT2G40000	AT4G01895	AT3G56930
		AT3G61680	AT2G40095	AT4G01910	AT3G57320
		AT3G61830	AT2G40180	AT4G01920	AT3G57520
		AT3G61920	AT2G40200	AT4G01930	AT3G57680
		AT3G62455.1	AT2G40330	AT4G02280	AT3G58160
		AT3G62460	AT2G40420	AT4G02482	AT3G59210
		AT3G62610	AT2G40750	AT4G02710	AT3G59320
		AT3G62960	AT2G40960	AT4G02960	AT3G59330
		AT3G62990	AT2G41100	AT4G03270	AT3G59350
		AT3G63030	AT2G41260	AT4G03292	AT3G60070
		AT3G63060	AT2G41280	AT4G03330	AT3G60140
		AT3G63300	AT2G41342	AT4G03940	AT3G60150
		AT3G63430	AT2G41560	AT4G03965	AT3G60180
		AT3G63450	AT2G41730	AT4G06477	AT3G60420
		AT3G63470	AT2G42350	AT4G07960	AT3G60640
		AT4G00250	AT2G42360	AT4G08555	AT3G61060
		AT4G00310	AT2G42890	AT4G08570	AT3G61190
		AT4G00680	AT2G43000	AT4G09080	AT3G62150
		AT4G01060	AT2G43050	AT4G10500	AT3G63380
		AT4G01390	AT2G43150	AT4G11900	AT4G00240
		AT4G01490	AT2G43510	AT4G11910	AT4G00380
		AT4G01533	AT2G43530	AT4G12290	AT4G00980
		AT4G01895	AT2G43535	AT4G13990	AT4G01360
		AT4G01910	AT2G43570	AT4G14690	AT4G01440
		AT4G01920	AT2G43590	AT4G14730	AT4G01510
		AT4G02280	AT2G43610	AT4G15210	AT4G01870
		AT4G02482	AT2G43620	AT4G15480	AT4G02330
		AT4G02960	AT2G43820	AT4G15765	AT4G02380
		AT4G03270	AT2G43940	AT4G15910	AT4G02520
		AT4G03292	AT2G44380	AT4G15960	AT4G04223
		AT4G03330	AT2G44460	AT4G16540	AT4G04410
		AT4G03965	AT2G44500	AT4G16550	AT4G05590
		AT4G05110	AT2G44790	AT4G16590	AT4G06701
		AT4G05470	AT2G44800	AT4G16610	AT4G08850
		AT4G06534	AT2G44995	AT4G17470	AT4G08870
		AT4G06536	AT2G45170	AT4G17670	AT4G09200
		AT4G07670	AT2G45210	AT4G18360	AT4G09250
		AT4G07960	AT2G45220	AT4G18630	AT4G09310
		AT4G08150	AT2G45570	AT4G19230	AT4G10960
		AT4G08570	AT2G46290	AT4G19430	AT4G11190
		AT4G09500	AT2G46430	AT4G20320	AT4G11290
		AT4G10310	AT2G46730	AT4G20500	AT4G11410
		AT4G11211	AT2G47130	AT4G21490	AT4G11440
		AT4G12400	AT2G47140	AT4G21550	AT4G11521
		AT4G13990	AT2G48130	AT4G22390	AT4G11530
		AT4G14140	AT3G01290	AT4G22490	AT4G11640
		AT4G14580	AT3G01345	AT4G22505	AT4G11650
		AT4G14690	AT3G01420	AT4G22770	AT4G11890
		AT4G14730	AT3G01830	AT4G23150	AT4G12090
		AT4G15210	AT3G01850	AT4G23310	AT4G12470
		AT4G15320	AT3G02885	AT4G23410	AT4G12480
		AT4G15480	AT3G03000	AT4G23720	AT4G12720
		AT4G16270	AT3G03180	AT4G24010	AT4G12850
		AT4G16540	AT3G03702	AT4G25200	AT4G13030
		AT4G16550	AT3G04010	AT4G25240	AT4G13495
		AT4G16590	AT3G04060	AT4G25580	AT4G13575
		AT4G16610	AT3G04070	AT4G25710	AT4G14370
		AT4G17030	AT3G04210	AT4G25760	AT4G14465
		AT4G17670	AT3G04300	AT4G26255	AT4G14548
		AT4G18360	AT3G04640	AT4G26790	AT4G14590
		AT4G18630	AT3G04720	AT4G26950	AT4G15390
		AT4G18900	AT3G05730	AT4G27070	AT4G15610
		AT4G18970	AT3G07195	AT4G27460	AT4G15670
		AT4G19230	AT3G07980	AT4G27480	AT4G15975
		AT4G19430	AT3G09010	AT4G27570	AT4G16260
		AT4G20320	AT3G09020	AT4G28330	AT4G16770
		AT4G20730.1	AT3G09220	AT4G28560	AT4G16840
		AT4G21440	AT3G09260	AT4G28680	AT4G16850
		AT4G21550	AT3G09270	AT4G28700	AT4G16892
		AT4G21590	AT3G09520	AT4G28790	AT4G17483
		AT4G21640	AT3G09550	AT4G29150	AT4G17490
		AT4G21650	AT3G10320	AT4G29210	AT4G18170
		AT4G21930	AT3G10660	AT4G29270	AT4G18210
		AT4G22390	AT3G10815	AT4G29400	AT4G18250
		AT4G22505	AT3G11340	AT4G29700	AT4G18300
		AT4G22770	AT3G12040	AT4G30090	AT4G18340
		AT4G23310	AT3G13062	AT4G30230	AT4G18375
		AT4G23410	AT3G13080	AT4G30290	AT4G18930
		AT4G23680	AT3G13437	AT4G30460	AT4G19880
		AT4G23720	AT3G13750	AT4G31520	AT4G19950
		AT4G25240	AT3G13780	AT4G31610	AT4G20000
		AT4G25580	AT3G13790	AT4G31615	AT4G20110
		AT4G25760	AT3G14070	AT4G31620	AT4G20820
		AT4G26255	AT3G15310	AT4G32212	AT4G20830
		AT4G26790	AT3G15356	AT4G32510	AT4G20860
		AT4G26795	AT3G15450	AT4G32785	AT4G21120
		AT4G27360	AT3G15500	AT4G32870	AT4G21326
		AT4G27570	AT3G15510	AT4G33070	AT4G21390
		AT4G28250	AT3G15630	AT4G33550	AT4G21585
		AT4G28560	AT3G16430	AT4G33790	AT4G21600
		AT4G28680	AT3G16450	AT4G33930	AT4G21610
		AT4G28700	AT3G16460	AT4G34400	AT4G22470
		AT4G28790	AT3G16510	AT4G34588	AT4G23190
		AT4G29150	AT3G16530	AT4G34860	AT4G23200
		AT4G29400	AT3G16660	AT4G34900	AT4G23210
		AT4G30090	AT3G16670	AT4G35190	AT4G23215
		AT4G30230	AT3G16770	AT4G35370	AT4G23220
		AT4G30290	AT3G17050	AT4G35900	AT4G23260
		AT4G30450	AT3G18070	AT4G36280	AT4G23430
		AT4G30460	AT3G18270	AT4G36700	AT4G23760
		AT4G31351	AT3G19010	AT4G36830	AT4G24000
		AT4G31360	AT3G19390	AT4G36880	AT4G24540
		AT4G31520	AT3G19660	AT4G36930	AT4G25110
		AT4G31610	AT3G20340	AT4G37970	AT4G25120
		AT4G31615	AT3G20370	AT4G38210	AT4G25810
		AT4G31620	AT3G20395	AT4G38215	AT4G25900
		AT4G31640	AT3G20470	AT4G38340	AT4G26200
		AT4G32212	AT3G20480	AT4G38380	AT4G26530
		AT4G32510	AT3G21080	AT4G38530	AT4G27270
		AT4G33070	AT3G21351	AT4G38780	AT4G27290
		AT4G33550	AT3G21580	AT4G39320	AT4G27300
		AT4G33790	AT3G21660	AT4G39410	AT4G27450
		AT4G33930	AT3G21770	AT4G39480	AT4G27470
		AT4G34400	AT3G21780	AT4G39700	AT4G28085
		AT4G34860	AT3G22060	AT4G39795	AT4G28550
		AT4G34900	AT3G22120	AT4G39955	AT4G29890
		AT4G34990	AT3G22121	AT5G01200	AT4G30170
		AT4G35190	AT3G22160	AT5G01330	AT4G30270
		AT4G35370	AT3G22231	AT5G01660	AT4G30280
		AT4G35690	AT3G22235	AT5G01870	AT4G31230
		AT4G35900	AT3G22240	AT5G02490	AT4G31310
		AT4G36270	AT3G22460	AT5G02640	AT4G33610
		AT4G36280	AT3G22600	AT5G03390	AT4G33910
		AT4G36700	AT3G22750	AT5G03640	AT4G34180
		AT4G36830	AT3G22850	AT5G03840	AT4G34540
		AT4G36880	AT3G22910	AT5G03860	AT4G34580
		AT4G36930	AT3G23100	AT5G04370	AT4G35510
		AT4G37970	AT3G23120	AT5G04380	AT4G35520
		AT4G38210	AT3G23480	AT5G04700	AT4G35770
		AT4G38340	AT3G23550	AT5G05340	AT4G36105
		AT4G38400	AT3G23610	AT5G05400	AT4G36110
		AT4G38410	AT3G23640	AT5G05420	AT4G36430
		AT4G38650	AT3G24560	AT5G05840	AT4G36440
		AT4G38780	AT3G25250	AT5G05890	AT4G36670
		AT4G38950	AT3G25597	AT5G06250	AT4G36850
		AT4G39190	AT3G25610	AT5G06510	AT4G37020
		AT4G39320	AT3G25730	AT5G06990	AT4G37030
		AT4G39480	AT3G25740	AT5G07560	AT4G37370
		AT4G39795	AT3G25760	AT5G07700	AT4G37400
		AT4G39800	AT3G25770	AT5G07720	AT4G37520
		AT5G01200	AT3G25780	AT5G07760	AT4G37540
		AT5G01330	AT3G25820	AT5G07770	AT4G37990
		AT5G01660	AT3G25830	AT5G08600	AT4G38080
		AT5G01870	AT3G26200	AT5G08640	AT4G38540
		AT5G02490	AT3G26210	AT5G09470	AT4G38560
		AT5G02550	AT3G26220	AT5G09540	AT4G39670
		AT5G03190	AT3G26230	AT5G09570	AT4G39740
		AT5G03210	AT3G26290	AT5G09730	AT4G39890
		AT5G03390	AT3G26320	AT5G10300	AT5G01380
		AT5G03640	AT3G26440	AT5G10340	AT5G01600
		AT5G03840	AT3G26470	AT5G10580	AT5G01940
		AT5G04150	AT3G26500	AT5G11100	AT5G02780
		AT5G04370	AT3G26830	AT5G11930	AT5G03050
		AT5G04380	AT3G27690	AT5G12110	AT5G03700
		AT5G05270	AT3G27770	AT5G12970	AT5G03770
		AT5G05400	AT3G27870	AT5G13170	AT5G05060
		AT5G05420	AT3G28210	AT5G13210	AT5G05440
		AT5G06250	AT3G28220	AT5G13320	AT5G05600
		AT5G06760	AT3G28270	AT5G14070	AT5G05760
		AT5G07060	AT3G28340	AT5G14810.1	AT5G05880
		AT5G07560	AT3G28540	AT5G15070	AT5G06450
		AT5G07572	AT3G28580	AT5G15500	AT5G06865
		AT5G07720	AT3G28740	AT5G15530	AT5G07010
		AT5G07760	AT3G28930	AT5G15580	AT5G07100
		AT5G07770	AT3G28950	AT5G15840	AT5G07440
		AT5G08000	AT3G29000	AT5G16190	AT5G07630
		AT5G08640	AT3G29010	AT5G16235	AT5G07640
		AT5G09470	AT3G29034	AT5G16410	AT5G09240
		AT5G09610	AT3G29035	AT5G16570	AT5G09630
		AT5G09730	AT3G29810	AT5G17030	AT5G10100
		AT5G10340	AT3G30180	AT5G17040	AT5G10260
		AT5G10850	AT3G30720	AT5G17490	AT5G10695
		AT5G11100	AT3G30775	AT5G17700	AT5G10740
		AT5G12020	AT3G32980	AT5G17780	AT5G10800
		AT5G12110	AT3G43790	AT5G17800	AT5G10970
		AT5G13170	AT3G44190	AT5G17830	AT5G11410
		AT5G13210	AT3G44205.1	AT5G18065	AT5G11910
		AT5G13880	AT3G44260	AT5G19100	AT5G12930
		AT5G13930	AT3G44300	AT5G19110	AT5G13080
		AT5G14070	AT3G44860	AT5G19170	AT5G13330
		AT5G14610	AT3G44970	AT5G19650	AT5G14120
		AT5G14810.1	AT3G45140	AT5G19700	AT5G14180
		AT5G14830.1	AT3G45300	AT5G19740	AT5G14470
		AT5G15070	AT3G45430	AT5G20635	AT5G14730
		AT5G15500	AT3G45730	AT5G20710	AT5G15460
		AT5G15530	AT3G46090	AT5G20740	AT5G15830
		AT5G15800	AT3G46280	AT5G21150	AT5G15930
		AT5G15840	AT3G46660	AT5G22430	AT5G16060
		AT5G15960	AT3G46690	AT5G22460	AT5G16360
		AT5G16570	AT3G46700	AT5G22500	AT5G16790
		AT5G16600	AT3G47010	AT5G22930	AT5G16960
		AT5G17030	AT3G47090	AT5G23270	AT5G17390
		AT5G17040	AT3G47340	AT5G23480	AT5G17820
		AT5G17165	AT3G47380	AT5G23530	AT5G18210
		AT5G17700	AT3G47480	AT5G23800	AT5G18340
		AT5G17780	AT3G47800	AT5G23950	AT5G18360
		AT5G17800	AT3G48310	AT5G24105	AT5G19230
		AT5G17830	AT3G48320	AT5G24280	AT5G19970
		AT5G18065	AT3G48360	AT5G24770	AT5G20230
		AT5G18690	AT3G48520	AT5G24780	AT5G20250
		AT5G19170	AT3G48570	AT5G24880	AT5G22690
		AT5G19700	AT3G48830	AT5G25020	AT5G22920
		AT5G19740	AT3G48990	AT5G25475	AT5G23510
		AT5G20150	AT3G49110	AT5G25830	AT5G24110
		AT5G20240	AT3G49120	AT5G27895.1	AT5G24200
		AT5G20260	AT3G49160	AT5G28913	AT5G25140
		AT5G20410	AT3G49210	AT5G32460	AT5G25190
		AT5G20635	AT3G49370	AT5G35935.1	AT5G25250
		AT5G20710	AT3G49620	AT5G37300	AT5G25260
		AT5G20740	AT3G49780	AT5G37440	AT5G25480
		AT5G21150	AT3G49790	AT5G37670	AT5G25910
		AT5G22430	AT3G49840	AT5G38120	AT5G25930
		AT5G22460	AT3G49940	AT5G38240	AT5G26340
		AT5G22740	AT3G50040	AT5G38320	AT5G27100
		AT5G22930	AT3G50280	AT5G38340	AT5G27230
		AT5G23270	AT3G50480	AT5G38565	AT5G27420
		AT5G23530	AT3G50740	AT5G38970	AT5G28220
		AT5G23780	AT3G50770	AT5G39220	AT5G32621.1
		AT5G23800	AT3G50810	AT5G39650	AT5G35410
		AT5G23950	AT3G50930	AT5G40030	AT5G35480
		AT5G24105	AT3G50950	AT5G40040	AT5G36925
		AT5G24880	AT3G50970	AT5G40210	AT5G37480
		AT5G25020	AT3G51330	AT5G40790	AT5G37530
		AT5G25110	AT3G51430	AT5G40960	AT5G37690
		AT5G25475	AT3G51440	AT5G41315	AT5G37990
		AT5G25830	AT3G51450	AT5G42120	AT5G38010
		AT5G25970	AT3G51540	AT5G42460	AT5G38040
		AT5G28640	AT3G51660	AT5G42860	AT5G39090
		AT5G28650	AT3G51860	AT5G43840	AT5G39580
		AT5G28913	AT3G52400	AT5G44050	AT5G39610
		AT5G32460	AT3G52450	AT5G44120	AT5G40450
		AT5G37300	AT3G53480	AT5G44280	AT5G40540
		AT5G37550	AT3G54420	AT5G44490	AT5G40690
		AT5G37670	AT3G54880	AT5G44620	AT5G40820
		AT5G38120	AT3G55150	AT5G45080	AT5G41110
		AT5G38240	AT3G55240	AT5G45276	AT5G41690
		AT5G38565	AT3G55600	AT5G45920	AT5G41750
		AT5G38970	AT3G55970	AT5G45990	AT5G41761
		AT5G39220	AT3G55980	AT5G46710	AT5G41910
		AT5G39420	AT3G56000	AT5G46830	AT5G42380
		AT5G39650	AT3G56400	AT5G46915	AT5G43290
		AT5G40790	AT3G56710	AT5G47250	AT5G43300
		AT5G40800	AT3G56930	AT5G47500	AT5G43420
		AT5G40960	AT3G57260	AT5G47600	AT5G44420
		AT5G41820	AT3G57320	AT5G49330	AT5G44430
		AT5G42120	AT3G57390	AT5G49560	AT5G44568
		AT5G42210	AT3G57520	AT5G49990	AT5G44572
		AT5G42460	AT3G57680	AT5G50010	AT5G44574
		AT5G42860	AT3G58750	AT5G50360	AT5G44575
		AT5G43240	AT3G59210	AT5G50770	AT5G44578
		AT5G43530	AT3G59220	AT5G51030	AT5G44580
		AT5G43840	AT3G59320	AT5G51210	AT5G44582
		AT5G43935	AT3G59330	AT5G51330	AT5G44585
		AT5G44120	AT3G59350	AT5G51440	AT5G44910
		AT5G44280	AT3G59700	AT5G51850	AT5G44980
		AT5G44490	AT3G59930	AT5G51920	AT5G45660
		AT5G44620	AT3G60070	AT5G52300	AT5G45820
		AT5G44630	AT3G60180	AT5G52390	AT5G46050
		AT5G45080	AT3G60420	AT5G52600	AT5G46500
		AT5G45276	AT3G60540	AT5G52930	AT5G46870
		AT5G45770	AT3G60640	AT5G52940	AT5G47040
		AT5G45920	AT3G61060	AT5G53230	AT5G47445
		AT5G45960	AT3G61190	AT5G53390	AT5G47990
		AT5G45990	AT3G61280	AT5G53660	AT5G48000
		AT5G46915	AT3G61900	AT5G53710	AT5G48540
		AT5G47250	AT3G62150	AT5G54450	AT5G48570
		AT5G47500	AT3G63380	AT5G55560	AT5G48657
		AT5G47600	AT4G00240	AT5G55950	AT5G49290
		AT5G48050	AT4G00300	AT5G56490	AT5G49360
		AT5G48480	AT4G00970	AT5G57123	AT5G49690
		AT5G49120	AT4G00980	AT5G57390	AT5G50200
		AT5G49560	AT4G01010	AT5G57790	AT5G50440
		AT5G49990	AT4G01250	AT5G57810	AT5G50990
		AT5G50010	AT4G01360	AT5G58310	AT5G51060
		AT5G50360	AT4G01440	AT5G58400	AT5G51080
		AT5G50770	AT4G01510	AT5G58600	AT5G52900
		AT5G51030	AT4G01720	AT5G58610	AT5G53220
		AT5G51210	AT4G01750	AT5G58680	AT5G54064
		AT5G51330	AT4G01870	AT5G59240	AT5G54090
		AT5G51440	AT4G02075	AT5G59310	AT5G56100
		AT5G51850	AT4G02330	AT5G59320	AT5G56370
		AT5G52300	AT4G02380	AT5G59390	AT5G56380
		AT5G52600	AT4G02520	AT5G59590	AT5G56870
		AT5G52930	AT4G03510	AT5G59670	AT5G56960
		AT5G52940	AT4G04223	AT5G59680	AT5G56990
		AT5G53390	AT4G04410	AT5G59720	AT5G57000
		AT5G53486	AT4G04490	AT5G60060	AT5G57220
		AT5G53660	AT4G04810	AT5G60250	AT5G57240
		AT5G53710	AT4G04830	AT5G60610	AT5G57320
		AT5G54530	AT4G05590	AT5G60760	AT5G58840
		AT5G55330	AT4G08040	AT5G60910	AT5G58860
		AT5G55560	AT4G08850	AT5G61070	AT5G59090
		AT5G55950	AT4G08870	AT5G61850	AT5G59380
		AT5G56490	AT4G09420	AT5G62040	AT5G59520
		AT5G56700	AT4G10960	AT5G62210	AT5G59650
		AT5G57123	AT4G11000	AT5G62240	AT5G61740
		AT5G57190	AT4G11290	AT5G62360	AT5G62280
		AT5G57390	AT4G11440	AT5G62730	AT5G63000
		AT5G57790	AT4G11460	AT5G63130	AT5G63020
		AT5G57810	AT4G11521	AT5G63290	AT5G63030
		AT5G58310	AT4G11530	AT5G63580	AT5G63160
		AT5G58400	AT4G11640	AT5G64080	AT5G63600
		AT5G58680	AT4G11650	AT5G64490	AT5G64100
		AT5G59050	AT4G11890	AT5G64552	AT5G64120
		AT5G59240	AT4G12090	AT5G64690	AT5G65400
		AT5G59310	AT4G12310	AT5G64910	AT5G66640
		AT5G59320	AT4G12450	AT5G65280	AT5G67450
		AT5G59370	AT4G12470	AT5G65390
		AT5G59390	AT4G12480	AT5G65530
		AT5G59590	AT4G12490	AT5G65980
		AT5G59670	AT4G12720	AT5G66052
		AT5G59680	AT4G13030	AT5G66080
		AT5G59720	AT4G13180	AT5G66630
		AT5G60060	AT4G13290	AT5G66700
		AT5G60180	AT4G13395	AT5G66800
		AT5G60250	AT4G13495	AT5G66830
		AT5G60610	AT4G13575	AT5G67110
		AT5G60760	AT4G13660	AT5G67180
		AT5G60910	AT4G13920	AT5G67620
		AT5G61070	AT4G14365
		AT5G61850	AT4G14370
		AT5G62040	AT4G14400
		AT5G62165	AT4G14465
		AT5G62170	AT4G14590
		AT5G62210	AT4G14746
		AT5G62230	AT4G15233
		AT5G62240	AT4G15610
		AT5G62730	AT4G15760
		AT5G63130	AT4G16260
		AT5G63350	AT4G16670
		AT5G63580	AT4G16770
		AT5G64080	AT4G16840
		AT5G64490	AT4G16850
		AT5G64552	AT4G16870.1
		AT5G64690	AT4G17490
		AT5G64910	AT4G17500
		AT5G65280	AT4G17895
		AT5G65530	AT4G18010
		AT5G66080	AT4G18170
		AT5G66700	AT4G18205
		AT5G66800	AT4G18210
		AT5G66830	AT4G18300
		AT5G67110	AT4G18340
		AT5G67180	AT4G18930
		AT5G67460	AT4G19370
		AT5G67620	AT4G19380
			AT4G19810
			AT4G19880
			AT4G19950
			AT4G20110
			AT4G20260
			AT4G20820
			AT4G20830
			AT4G20860
			AT4G21120
			AT4G21326
			AT4G21390
			AT4G21585
			AT4G21610
			AT4G21790
			AT4G21850
			AT4G22470
			AT4G22513
			AT4G22517
			AT4G22520
			AT4G23140
			AT4G23170
			AT4G23180
			AT4G23190
			AT4G23200
			AT4G23210
			AT4G23220
			AT4G23230
			AT4G23260
			AT4G23320
			AT4G23430
			AT4G23470
			AT4G23550
			AT4G23700
			AT4G23810
			AT4G24230
			AT4G24340
			AT4G24540
			AT4G24570
			AT4G25070
			AT4G25120
			AT4G25810
			AT4G25900
			AT4G26530
			AT4G27270
			AT4G27280
			AT4G27290
			AT4G27300
			AT4G27450
			AT4G27470
			AT4G28085
			AT4G28550
			AT4G29890
			AT4G29930
			AT4G30270
			AT4G30280
			AT4G31310
			AT4G31500
			AT4G31800
			AT4G32480
			AT4G33050
			AT4G33430
			AT4G33610
			AT4G33960
			AT4G34131
			AT4G34135
			AT4G34180
			AT4G34250
			AT4G34580
			AT4G35180
			AT4G35770
			AT4G36040
			AT4G36110
			AT4G36440
			AT4G36670
			AT4G36850
			AT4G37020
			AT4G37295
			AT4G37370
			AT4G37410
			AT4G37520
			AT4G37530
			AT4G37540
			AT4G37610
			AT4G37990
			AT4G38080
			AT4G38470
			AT4G38480
			AT4G38540
			AT4G38550
			AT4G38552
			AT4G38560
			AT4G39670
			AT4G39740
			AT4G39830
			AT4G39890
			AT5G01180
			AT5G01542
			AT5G01550
			AT5G01600
			AT5G01740
			AT5G01940
			AT5G03050
			AT5G03060
			AT5G03350
			AT5G03380
			AT5G03700
			AT5G03770
			AT5G03780
			AT5G04040
			AT5G04950
			AT5G05060
			AT5G05110
			AT5G05340
			AT5G05440
			AT5G05600
			AT5G05760
			AT5G06320
			AT5G06720
			AT5G06865
			AT5G07010
			AT5G07100
			AT5G07440
			AT5G07630
			AT5G07820
			AT5G08030
			AT5G08240
			AT5G08760
			AT5G09240
			AT5G09440
			AT5G09630
			AT5G10100
			AT5G10140
			AT5G10260
			AT5G10380
			AT5G10625
			AT5G10695
			AT5G10740
			AT5G10760
			AT5G10800
			AT5G10970
			AT5G11410
			AT5G11520
			AT5G11670
			AT5G11910
			AT5G12420
			AT5G12930
			AT5G13190
			AT5G13330
			AT5G14120
			AT5G14180
			AT5G14470
			AT5G14730
			AT5G14740
			AT5G14780
			AT5G15460
			AT5G15830
			AT5G15930
			AT5G16060
			AT5G16170
			AT5G16360
			AT5G16370
			AT5G16450
			AT5G16790
			AT5G16960
			AT5G17330
			AT5G17380
			AT5G17390
			AT5G17820
			AT5G18210
			AT5G18310
			AT5G18340
			AT5G18390
			AT5G19230
			AT5G19240
			AT5G19970
			AT5G20230
			AT5G20250
			AT5G20480
			AT5G20960
			AT5G21170
			AT5G22250
			AT5G22690
			AT5G22890
			AT5G22920
			AT5G23020
			AT5G23510
			AT5G23810
			AT5G24030
			AT5G24090
			AT5G24110
			AT5G24140
			AT5G24160
			AT5G24200
			AT5G24205
			AT5G24210
			AT5G24230
			AT5G24290
			AT5G24530
			AT5G25190
			AT5G25250
			AT5G25260
			AT5G25440
			AT5G25480
			AT5G25880
			AT5G25910
			AT5G25930
			AT5G25980
			AT5G26200
			AT5G26260
			AT5G26270
			AT5G26280
			AT5G26340
			AT5G26920
			AT5G27100
			AT5G27230
			AT5G27420
			AT5G27520
			AT5G28020
			AT5G28220
			AT5G28830
			AT5G32621.1
			AT5G35480
			AT5G35735
			AT5G36925
			AT5G37480
			AT5G37530
			AT5G37690
			AT5G37740
			AT5G38010
			AT5G38020
			AT5G38040
			AT5G39050
			AT5G39090
			AT5G39610
			AT5G40450
			AT5G40540
			AT5G40690
			AT5G40780
			AT5G40820
			AT5G40850
			AT5G41110
			AT5G41740
			AT5G41750
			AT5G41761
			AT5G42380
			AT5G42530
			AT5G42650
			AT5G43290
			AT5G43300
			AT5G43350
			AT5G43370
			AT5G43420
			AT5G43450
			AT5G43580
			AT5G44020
			AT5G44380
			AT5G44390
			AT5G44420
			AT5G44568
			AT5G44572
			AT5G44574
			AT5G44575
			AT5G44578
			AT5G44582
			AT5G44820
			AT5G44910
			AT5G44980
			AT5G45380
			AT5G45660
			AT5G45820
			AT5G46050
			AT5G46330
			AT5G46350
			AT5G46500
			AT5G46870
			AT5G47220
			AT5G47230
			AT5G47240
			AT5G47445
			AT5G48000
			AT5G48380
			AT5G48540
			AT5G48657
			AT5G48850
			AT5G49290
			AT5G49360
			AT5G49520
			AT5G49690
			AT5G50200
			AT5G50440
			AT5G50760
			AT5G50990
			AT5G51060
			AT5G51070
			AT5G51190
			AT5G52050
			AT5G52750
			AT5G52760
			AT5G52900
			AT5G53110
			AT5G53160
			AT5G54080
			AT5G54810
			AT5G56370
			AT5G56380
			AT5G56550
			AT5G56870
			AT5G56990
			AT5G57000
			AT5G57010
			AT5G57220
			AT5G57320
			AT5G57560
			AT5G58350
			AT5G58840
			AT5G59070
			AT5G59340
			AT5G59380
			AT5G59520
			AT5G59530
			AT5G59650
			AT5G59780
			AT5G59820
			AT5G60900
			AT5G61160
			AT5G61560
			AT5G61590
			AT5G61600
			AT5G61610
			AT5G62280
			AT5G62480
			AT5G63000
			AT5G63030
			AT5G63160
			AT5G63600
			AT5G63800
			AT5G64100
			AT5G64110
			AT5G64120
			AT5G64570
			AT5G64572
			AT5G64905
			AT5G65070
			AT5G65110
			AT5G65207
			AT5G65210
			AT5G65400
			AT5G65640
			AT5G65660
			AT5G66070
			AT5G66610
			AT5G66640
			AT5G66690
			AT5G67450
			AT5G67480

## Sheet: Figure 4
Figure 4. MBD9-occupied genes
MBD9-Flag occupied genes (significant peak (MACS2, qvalue cutoff = 1.00e-02) within 1kb of the TSS).
AT1G06840
AT1G07700
AT1G17140
AT1G62380
AT1G74910
AT4G14960
AT5G16630
AT5G40270
AT5G63570
AT1G02660
AT1G72510
AT3G27825
AT3G46530
AT4G01040
AT4G13495
AT1G11330
AT1G43850
AT1G52740
AT1G54730
AT2G07050
AT2G23700
AT2G37250
AT2G38530
AT2G42750
AT3G55050
AT3G59280
AT5G25280
AT1G13090
AT1G31730
AT1G32130
AT1G50460
AT1G53320
AT1G61900
AT1G69252
AT1G78150
AT1G80380
AT2G04550
AT2G17300
AT2G38544
AT3G04910
AT3G18780
AT3G19800
AT3G19980
AT3G50860
AT3G53270
AT4G00150
AT4G02640
AT4G26850
AT4G28910
AT4G40060
AT5G12190
AT5G46295
AT5G48200
AT5G51560
AT5G59340
AT1G01540
AT1G10740
AT1G35510
AT1G53500
AT1G65830
AT1G72780
AT3G11910
AT3G22680
AT4G08949
AT4G27440
AT4G30530
AT4G34100
AT5G06370
AT5G24590
AT5G38200
AT5G57035
AT1G02340
AT2G03760
AT2G05786
AT2G27385
AT2G32930
AT3G02750
AT3G10270
AT3G51130
AT3G51970
AT4G09160
AT4G13100
AT4G19160
AT4G22920
AT5G44290
AT5G52815
AT1G08630
AT1G14780
AT1G21730
AT1G59570
AT1G62050
AT1G80840
AT2G35680
AT2G39805
AT3G07055
AT3G10260
AT3G13670
AT3G46450
AT4G04890
AT4G16465
AT4G21510
AT4G25180
AT5G04490
AT5G44390
AT5G60690
AT5G66211
AT1G06650
AT1G30016
AT1G78230
AT2G34770
AT3G15810
AT3G58040
AT4G12120
AT4G35300
AT5G14060
AT5G21930
AT5G49435
AT1G09430
AT1G32400
AT1G64230
AT1G71960
AT2G01940
AT2G17720
AT2G33310
AT2G40081
AT2G40540
AT3G02315
AT3G05500
AT3G12550
AT3G27845
AT3G59470
AT3G60260
AT4G01026
AT4G39220
AT1G44446
AT1G50010
AT1G72470
AT1G75170
AT3G27260
AT4G03285
AT4G18530
AT4G20880
AT5G03452
AT5G22000
AT5G25210
AT5G59570
AT5G65890
AT1G34630
AT2G28470
AT3G04110
AT3G06435
AT3G20015
AT3G20500
AT3G27360
AT3G27560
AT4G15080
AT4G21450
AT4G36380
AT5G03320
AT5G11650
AT2G24380
AT4G02055
AT4G02600
AT4G23220
AT4G24690
AT4G35580
AT4G36710
AT5G05985
AT5G20670
AT5G25910
AT5G52430
AT1G05390
AT1G24530
AT1G55625
AT1G61020
AT1G61460
AT1G61810
AT2G17550
AT2G22580
AT2G42020
AT3G22170
AT3G23080
AT3G55690
AT4G23650
AT5G09655
AT5G15310
AT5G44710
AT5G45340
AT5G47220
AT1G12845
AT1G22810
AT1G61100
AT2G28930
AT2G33620
AT2G40950
AT2G47770
AT3G18560
AT3G51920
AT4G18710
AT4G31180
AT5G41990
AT5G45660
AT1G03457
AT1G11030
AT1G20250
AT1G69570
AT2G01810
AT2G02080
AT2G03790
AT2G22430
AT3G12570
AT4G04340
AT4G24200
AT4G25620
AT4G27950
AT4G32150
AT5G10455
AT5G19780
AT5G45130
AT5G63370
AT1G24160
AT3G08580
AT3G11720
AT3G12350
AT3G26670
AT4G03460
AT4G04040
AT4G11450
AT4G24240
AT5G20270
AT5G56365
AT5G59950
AT1G13880
AT1G69410
AT1G79040
AT2G22080
AT2G32960
AT2G41630
AT3G07760
AT3G13223
AT3G26744
AT3G44260
AT3G54460
AT4G26675
AT4G27900
AT5G16480
AT5G23665
AT5G27150
AT5G60790
AT1G20820
AT1G26580
AT1G67340
AT2G13360
AT2G15810
AT2G26190
AT3G22190
AT3G25715
AT3G52360
AT3G53775
AT4G14345
AT4G16146
AT4G19112
AT4G23635
AT5G25460
AT5G41605
AT5G51120
AT5G60285
AT1G18390
AT1G69420
AT1G77420
AT2G33500
AT2G33510
AT3G07360
AT3G21690
AT3G26230
AT3G28430
AT3G60318
AT3G62980
AT4G20006
AT4G26375
AT4G27395
AT5G11520
AT5G14495
AT5G19729
AT5G38155
AT5G44568
AT5G58320
AT1G12760
AT1G21080
AT1G21640
AT1G23052
AT1G77770
AT3G06868
AT3G19235
AT3G60600
AT4G13940
AT4G17230
AT4G21930
AT5G12050
AT5G67520
AT1G22070
AT1G52170
AT1G66200
AT1G67300
AT1G67360
AT2G03730
AT2G22980
AT2G36400
AT3G25590
AT4G25585
AT4G26555
AT5G22360
AT5G62720
AT1G04120
AT1G17110
AT1G71710
AT2G01930
AT2G17440
AT2G33550
AT2G40940
AT3G27090
AT4G00820
AT4G32300
AT5G12230
AT5G27670
AT5G55970
AT1G43890
AT2G15980
AT2G23430
AT2G43300
AT3G51340
AT4G14420
AT5G03705
AT5G13140
AT5G17330
AT5G17795
AT5G39581
AT5G52530
AT5G53050
AT5G61960
AT5G62070
AT1G01260
AT1G19350
AT1G19570
AT1G26920
AT1G29400
AT1G58220
AT1G61640
AT1G77560
AT2G20990
AT2G38120
AT2G43570
AT3G27350
AT3G57530
AT4G02550
AT4G32272
AT5G18590
AT5G40740
AT5G50900
AT5G61345
AT1G02560
AT1G28260
AT1G46192
AT1G69790
AT1G77490
AT2G41940
AT2G43330
AT3G05425
AT3G08760
AT3G11415
AT3G15530
AT3G15585
AT3G45040
AT3G48060
AT3G53180
AT4G34490
AT4G35590
AT4G37180
AT4G39730
AT5G05080
AT5G11160
AT5G24810
AT5G44283
AT1G03515
AT1G08190
AT1G11310
AT1G35580
AT1G65850
AT1G74470
AT2G36280
AT2G42320
AT3G21475
AT4G00330
AT4G12405
AT4G14415
AT4G32940
AT5G05795
AT5G12330
AT1G12440
AT1G49480
AT1G63170
AT1G73900
AT1G75070
AT2G22850
AT2G37720
AT4G04320
AT4G11820
AT4G22820
AT4G26700
AT4G38620
AT5G07315
AT5G08590
AT5G13845
AT5G16375
AT5G46595
AT5G47229
AT5G48465
AT2G02970
AT2G33140
AT2G46680
AT3G03310
AT3G07580
AT5G01880
AT5G41401
AT5G59480
AT1G05850
AT1G07760
AT1G63010
AT1G66230
AT2G39800
AT2G39950
AT3G11410
AT5G13390
AT5G36220
AT5G41460
AT5G65615
AT1G08950
AT1G29980
AT1G31550
AT1G54670
AT1G57680
AT2G27050
AT2G30980
AT2G46310
AT3G06160
AT3G27770
AT4G28600
AT5G06865
AT5G39895
AT5G66650
AT1G01550
AT1G02480
AT1G04720
AT1G09110
AT1G22320
AT1G65960
AT1G75220
AT1G78670
AT2G13790
AT2G27770
AT2G41560
AT3G47960
AT4G03435
AT4G21170
AT4G29440
AT5G26910
AT1G13720
AT1G30620
AT1G68670
AT1G76000
AT3G20810
AT3G24480
AT3G28920
AT3G28940
AT3G55830
AT4G01540
AT4G39400
AT5G01830
AT5G11325
AT5G12980
AT5G19025
AT5G38100
AT5G65535
AT1G08250
AT1G32620
AT1G51370
AT1G55350
AT1G68140
AT1G70740
AT2G36150
AT3G02470
AT3G23040
AT3G29770
AT4G02590
AT4G03110
AT4G17250
AT4G30410
AT5G06300
AT5G13180
AT5G18005
AT1G06645
AT1G09470
AT1G20967
AT1G27470
AT1G53580
AT1G64040
AT1G64620
AT2G05810
AT2G28770
AT2G29730
AT3G07880
AT3G26700
AT3G56480
AT4G19410
AT5G01950
AT5G41265
AT5G46690
AT1G08320
AT1G44790
AT1G61880
AT1G63830
AT1G69310
AT1G75650
AT2G29065
AT2G29654
AT2G31090
AT2G33400
AT2G46500
AT4G00985
AT5G04410
AT5G24970
AT5G26600
AT5G41774
AT5G62530
AT1G05560
AT1G56660
AT3G03150
AT3G14310
AT3G26980
AT3G51890
AT3G62735
AT5G15805
AT5G53570
AT1G12710
AT1G20510
AT1G50280
AT2G23690
AT2G30850
AT2G34510
AT3G50895
AT3G54430
AT4G34035
AT5G16240
AT5G44370
AT5G67500
AT1G17090
AT1G32230
AT2G20630
AT2G22220
AT2G24545
AT2G27860
AT2G30440
AT2G33710
AT3G06130
AT3G07185
AT3G50665
AT3G63006
AT4G01280
AT5G38220
AT5G47370
AT5G58495
AT1G21790
AT1G49690
AT1G68820
AT1G75100
AT2G03890
AT2G04520
AT3G20510
AT4G00755
AT5G14260
AT5G16520
AT5G42440
AT1G14510
AT1G64200
AT2G23650
AT2G41250
AT3G48140
AT3G52500
AT4G31075
AT5G27720
AT5G48380
AT1G25580
AT1G53560
AT1G64618
AT1G72650
AT1G72750
AT2G42870
AT2G45280
AT3G19274
AT3G48745
AT3G55240
AT4G33010
AT5G09620
AT5G65220
AT1G01030
AT1G14820
AT2G05920
AT2G28380
AT2G38310
AT3G17770
AT3G27210
AT5G02970
AT5G04550
AT5G16830
AT1G05805
AT1G07200
AT1G51060
AT1G62180
AT1G72810
AT1G79460
AT2G21790
AT2G30520
AT4G18815
AT5G49100
AT5G65110
AT1G29395
AT3G11020
AT3G11395
AT3G26910
AT3G60200
AT4G26570
AT5G02290
AT5G18490
AT5G55910
AT1G18710
AT1G30810
AT1G65490
AT2G02600
AT2G22990
AT3G24503
AT3G27020
AT3G46690
AT3G47120
AT3G60980
AT4G03113
AT4G18230
AT4G22840
AT4G30200
AT4G32760
AT5G14035
AT5G15815
AT5G23100
AT5G51840
AT5G52980
AT5G60210
AT5G63190
AT1G23820
AT1G23890
AT1G25500
AT1G64900
AT1G66330
AT1G75440
AT1G79290
AT2G25420
AT3G57930
AT3G58165
AT3G60520
AT4G25670
AT4G29310
AT5G12310
AT5G16810
AT5G47640
AT5G66490
AT1G26790
AT1G35460
AT1G69910
AT2G28730
AT2G30870
AT3G08636
AT3G11285
AT3G24170
AT3G50480
AT4G18950
AT4G20430
AT4G21810
AT4G28181
AT4G39615
AT5G03680
AT5G24990
AT5G35770
AT1G09940
AT1G17210
AT1G50055
AT1G72500
AT1G79420
AT2G20180
AT2G35860
AT4G00895
AT5G26770
AT1G15450
AT1G44170
AT3G26280
AT4G14720
AT4G22330
AT4G34412
AT4G35250
AT5G09443
AT5G18650
AT5G57100
AT1G19020
AT1G51550
AT1G55190
AT1G65620
AT1G70750
AT3G01360
AT3G12385
AT3G18815
AT3G19290
AT3G20390
AT3G57130
AT3G58080
AT5G42000
AT5G43450
AT1G69130
AT1G76360
AT2G15390
AT2G34710
AT2G46030
AT3G66652
AT3G13335
AT3G25882
AT3G47500
AT4G35500
AT4G36270
AT5G05440
AT5G55850
AT5G63145
AT5G64070
AT1G29670
AT1G45010
AT1G60940
AT2G03340
AT2G18750
AT2G33860
AT3G12970
AT3G24612
AT3G45290
AT3G61827
AT4G09900
AT5G13330
AT5G39660
AT5G45100
AT5G48760
AT5G59055
AT1G49020
AT1G55960
AT1G62370
AT1G64670
AT1G78680
AT2G23020
AT2G30140
AT3G01560
AT3G57450
AT3G57480
AT3G61180
AT3G61715
AT4G26100
AT4G27800
AT1G04240
AT1G27213
AT1G52827
AT1G54385
AT2G38290
AT2G42590
AT3G10915
AT3G15640
AT3G17440
AT4G01650
AT4G04610
AT4G35750
AT4G36245
AT5G17920
AT5G40450
AT5G51380
AT5G55120
AT1G02860
AT1G09415
AT1G30330
AT1G52200
AT2G21970
AT2G36860
AT3G06300
AT3G09585
AT3G17930
AT3G50830
AT4G21560
AT5G02815
AT5G20900
AT5G41700
AT5G48650
AT5G57780
AT1G01140
AT1G08870
AT1G19920
AT3G14230
AT3G16565
AT3G49260
AT4G16780
AT4G24740
AT5G28630
AT5G53900
AT5G55940
AT5G59300
AT1G35160
AT2G30490
AT2G31218
AT2G33570
AT2G35470
AT2G47140
AT3G14770
AT3G25110
AT3G60075
AT5G20060
AT5G43880
AT5G47180
AT5G64660
AT1G22180
AT1G23870
AT1G69430
AT1G77450
AT1G78040
AT2G20260
AT2G40100
AT3G02150
AT3G47250
AT3G57400
AT3G58710
AT4G13265
AT4G23915
AT4G32840
AT4G34750
AT5G25625
AT5G51055
AT1G73150
AT1G73885
AT1G77590
AT2G24150
AT3G02715
AT3G28070
AT3G28100
AT3G63240
AT4G01330
AT4G01500
AT4G14560
AT4G20380
AT5G53460
AT5G64850
AT1G18430
AT1G48410
AT1G64980
AT2G06850
AT2G19600
AT2G40000
AT3G14850
AT3G16800
AT3G54890
AT3G55646
AT3G56410
AT5G24850
AT5G63168
AT1G04501
AT1G15120
AT2G02860
AT2G15580
AT2G40800
AT2G45170
AT3G12120
AT4G23250
AT4G39260
AT5G03745
AT1G07890
AT1G35112
AT1G58440
AT1G72180
AT2G28550
AT2G47100
AT3G18290
AT3G21260
AT3G54510
AT3G58730
AT4G11521
AT4G15490
AT4G22240
AT5G03460
AT5G08290
AT5G37850
AT5G48180
AT5G56870
AT1G02816
AT1G09270
AT1G17550
AT1G66170
AT1G66400
AT1G80250
AT2G30200
AT2G31560
AT2G41960
AT2G45880
AT3G51990
AT3G52190
AT4G13050
AT4G20890
AT5G25590
AT5G27840
AT5G64430
AT1G15530
AT1G71080
AT1G75970
AT2G22280
AT2G24600
AT2G38370
AT3G14560
AT3G20655
AT3G24420
AT3G49570
AT3G53620
AT3G54440
AT4G11216
AT4G14270
AT1G23030
AT1G73680
AT1G75860
AT1G80430
AT2G27450
AT2G35710
AT3G47570
AT4G36780
AT5G02021
AT5G09410
AT5G15440
AT5G39860
AT5G51770
AT1G17570
AT1G24120
AT1G26916
AT1G33780
AT1G50603
AT2G30575
AT2G34420
AT3G02040
AT3G15850
AT4G28915
AT4G39640
AT5G03280
AT5G03380
AT1G07090
AT1G11910
AT1G25480
AT1G34000
AT3G21250
AT3G24550
AT4G18760
AT5G03210
AT5G38560
AT1G32540
AT1G48010
AT1G63510
AT1G67470
AT2G22010
AT2G27850
AT3G01400
AT3G02800
AT3G12600
AT3G16570
AT3G16870
AT4G13350
AT4G19390
AT4G33700
AT4G36150
AT5G18085
AT5G43810
AT5G44585
AT5G61510
AT1G42550
AT1G69450
AT1G73655
AT1G75400
AT2G02180
AT2G27400
AT2G46800
AT4G19140
AT5G13100
AT5G19080
AT5G19770
AT5G40348
AT1G01900
AT1G02390
AT1G52240
AT2G28840
AT2G29030
AT2G39570
AT3G57750
AT4G03080
AT4G19860
AT4G36040
AT4G37930
AT4G39050
AT5G17070
AT5G27520
AT5G61120
AT1G11640
AT1G17200
AT1G33420
AT1G63180
AT1G70944
AT2G31345
AT2G33060
AT2G47350
AT3G01490
AT3G09505
AT3G54810
AT4G03260
AT4G23103
AT4G24020
AT5G19690
AT5G42780
AT5G42980
AT5G59970
AT5G61997
AT1G15650
AT1G20980
AT1G30135
AT2G18876
AT2G21490
AT2G31570
AT3G17040
AT3G53530
AT4G00720
AT4G01840
AT4G18280
AT4G36920
AT4G37320
AT5G09960
AT5G17020
AT5G18245
AT5G20181
AT5G27420
AT5G54110
AT5G56745
AT1G67720
AT1G76970
AT2G03120
AT2G03710
AT3G23150
AT5G10860
AT5G13950
AT5G32450
AT5G40850
AT5G57391
AT1G32460
AT2G19130
AT2G22120
AT2G46870
AT3G52930
AT3G59340
AT4G02005
AT5G18130
AT5G19190
AT1G18910
AT1G31420
AT2G23790
AT2G30590
AT3G01640
AT3G21890
AT3G22760
AT3G23480
AT3G53800
AT3G55573
AT5G25510
AT5G28290
AT5G41100
AT5G57360
AT1G05230
AT1G15260
AT1G28380
AT1G63790
AT1G77180
AT2G37640
AT3G24150
AT4G09965
AT4G11660
AT4G36930
AT5G15350
AT5G18670
AT5G53270
AT5G66620
AT1G32780
AT1G50170
AT1G54100
AT1G79630
AT2G26710
AT3G26000
AT3G46670
AT5G58450
AT5G59395
AT5G61610
AT1G09530
AT1G78110
AT2G35350
AT3G44990
AT3G48990
AT4G03560
AT4G28040
AT5G07670
AT5G07730
AT5G48580
AT5G55045
AT5G57990
AT1G07000
AT1G35560
AT2G22770
AT2G43018
AT2G46080
AT3G48310
AT3G50560
AT4G13180
AT5G07770
AT5G51260
AT5G59820
AT1G13020
AT1G19000
AT1G21900
AT1G63240
AT2G21300
AT2G28890
AT2G39400
AT2G40640
AT3G07470
AT3G19720
AT3G24500
AT4G05180
AT4G12230
AT5G11590
AT5G12420
AT5G48460
AT1G48240
AT1G51660
AT1G66150
AT1G67910
AT1G70600
AT2G20960
AT2G25490
AT2G25850
AT2G33170
AT3G03626
AT3G04810
AT3G22886
AT3G29575
AT3G50900
AT3G51600
AT4G14030
AT4G18010
AT4G18130
AT5G41060
AT5G59430
AT1G15740
AT1G74448
AT2G04880
AT2G23450
AT2G30250
AT2G47844
AT4G00400
AT4G13640
AT5G63380
AT1G16880
AT1G19540
AT2G22241
AT2G23171
AT3G18850
AT4G04850
AT4G30400
AT4G33300
AT4G35060
AT4G37850
AT4G40030
AT5G19160
AT5G21900
AT5G28770
AT5G41050
AT5G46417
AT5G64410
AT1G28610
AT1G52720
AT1G55810
AT1G77060
AT1G79670
AT2G24550
AT3G06410
AT3G11820
AT3G14990
AT3G61130
AT4G05020
AT4G26760
AT4G30350
AT5G10740
AT5G42880
AT5G44190
AT1G30690
AT1G58180
AT1G58290
AT1G78280
AT3G18230
AT3G28690
AT3G58750
AT4G18570
AT4G22990
AT5G47200
AT5G60400
AT1G50290
AT1G79510
AT2G15960
AT2G37650
AT2G37678
AT2G40620
AT2G47440
AT3G05050
AT3G12020
AT3G49810
AT3G51840
AT4G39838
AT5G16680
AT5G56630
AT1G05010
AT1G15910
AT1G16100
AT1G20823
AT1G35350
AT1G36350
AT5G59910
AT5G66920
AT1G11790
AT1G21980
AT1G68330
AT1G69370
AT2G03240
AT2G07170
AT2G17520
AT3G12145
AT3G61150
AT4G14540
AT4G39100
AT5G40545
AT5G41675
AT5G56460
AT5G57490
AT1G23020
AT1G23310
AT1G36370
AT2G16240
AT3G15730
AT3G20770
AT4G27415
AT4G34150
AT4G37240
AT4G38950
AT5G14410
AT5G43700
AT5G65200
AT1G33990
AT1G51402
AT1G56340
AT2G19650
AT2G20570
AT2G45440
AT2G47820
AT3G25500
AT4G12735
AT4G18197
AT4G23432
AT4G28390
AT5G39020
AT5G42990
AT1G02930
AT1G03270
AT1G29390
AT1G76700
AT1G80080
AT2G42970
AT5G03630
AT5G11250
AT5G11550
AT5G15210
AT5G18630
AT5G48930
AT5G64920
AT1G11840
AT1G28680
AT1G49840
AT1G55120
AT2G18560
AT2G25520
AT3G53280
AT4G38480
AT5G59160
AT1G01180
AT1G10652
AT1G15820
AT1G19670
AT1G23440
AT1G27340
AT1G48080
AT1G48540
AT1G51823
AT1G67560
AT2G16500
AT2G23810
AT2G40140
AT2G42780
AT3G59923
AT3G60340
AT3G61440
AT4G00360
AT4G00500
AT4G02800
AT4G14230
AT4G23670
AT5G26210
AT5G42825
AT1G19180
AT2G22090
AT2G34060
AT2G43530
AT3G02335
AT3G02350
AT3G10760
AT4G11280
AT5G04480
AT5G08000
AT5G40945
AT1G24340
AT1G29640
AT1G74430
AT2G18090
AT2G25460
AT2G27500
AT3G21865
AT4G13395
AT4G36510
AT1G12500
AT3G12150
AT3G26220
AT3G45600
AT3G48530
AT4G00305
AT4G17612
AT5G09810
AT1G17670
AT1G69360
AT2G18890
AT2G31130
AT2G43120
AT2G43540
AT3G47160
AT3G50340
AT3G57070
AT4G26080
AT4G33000
AT5G49760
AT5G52510
AT1G28370
AT1G67480
AT2G03290
AT2G31810
AT2G47650
AT4G13710
AT4G17070
AT5G03240
AT5G16260
AT5G40480
AT5G42100
AT5G59385
AT5G65270
AT1G07420
AT1G19950
AT1G28360
AT1G80460
AT2G38610
AT3G54804
AT4G03510
AT4G26970
AT4G28860
AT4G34050
AT4G37140
AT5G41860
AT5G47910
AT1G13960
AT1G21975
AT1G77370
AT3G09600
AT3G52340
AT3G56800
AT3G57700
AT5G24150
AT5G64340
AT1G55690
AT1G56540
AT2G28160
AT2G47390
AT3G05936
AT3G07310
AT3G27380
AT4G12690
AT4G13110
AT4G17460
AT4G25080
AT4G30780
AT4G37250
AT5G03080
AT1G78420
AT3G13437
AT3G15880
AT3G19050
AT3G26600
AT3G45970
AT3G54826
AT4G00710
AT4G15240
AT5G60966
AT1G03030
AT1G08570
AT1G26208
AT1G48440
AT1G54420
AT1G68190
AT1G72230
AT1G72280
AT1G75740
AT2G05812
AT2G23760
AT3G17330
AT4G12130
AT4G21320
AT4G34530
AT5G15120
AT5G53160
AT1G30700
AT1G56170
AT1G58200
AT1G76040
AT2G01490
AT2G19860
AT3G09560
AT3G17860
AT3G18990
AT3G25030
AT3G27570
AT3G61970
AT4G02060
AT4G11600
AT4G11670
AT5G03040
AT5G10550
AT5G40690
AT5G54860
AT5G58430
AT5G60360
AT1G14520
AT2G39170
AT3G04860
AT4G26090
AT4G38900
AT5G25240
AT1G25550
AT1G51070
AT1G72770
AT3G02230
AT3G04850
AT3G19540
AT3G19990
AT3G46030
AT3G62650
AT4G02440
AT4G24790
AT5G07580
AT1G60010
AT1G69120
AT3G06670
AT3G49780
AT3G57060
AT3G60440
AT3G61640
AT4G04920
AT4G11300
AT4G21910
AT4G33980
AT5G04760
AT1G34640
AT2G04240
AT2G43340
AT2G45161
AT3G11320
AT3G16500
AT3G56330
AT3G56660
AT4G00905
AT5G20810
AT1G04320
AT1G21910
AT1G77200
AT1G79340
AT2G02960
AT3G10040
AT4G32765
AT5G43020
AT5G47060
AT5G55180
AT5G60410
AT1G16130
AT1G19330
AT1G28395
AT1G30610
AT1G68580
AT2G24360
AT3G02070
AT3G18215
AT3G54110
AT4G04210
AT4G12010
AT4G15248
AT4G17453
AT5G43940
AT5G44572
AT5G56240
AT1G02590
AT1G11380
AT1G58270
AT2G29090
AT2G41820
AT4G02630
AT4G40040
AT5G17490
AT1G30640
AT1G31173
AT1G62960
AT1G75010
AT2G31981
AT3G01810
AT3G22968
AT3G24518
AT5G42900
AT5G56800
AT5G64505
AT1G63420
AT1G75080
AT1G80950
AT2G27060
AT2G39270
AT3G04890
AT3G11900
AT3G23170
AT3G28480
AT1G47970
AT1G60270
AT2G34630
AT2G39435
AT3G21630
AT3G26932
AT4G31880
AT4G33050
AT5G10980
AT5G62690
AT1G07650
AT1G16190
AT3G23440
AT3G49210
AT3G53190
AT4G11330
AT4G27720
AT4G28260
AT5G21170
AT5G25350
AT5G53451
AT5G56270
AT5G61445
AT1G64090
AT2G35630
AT3G04730
AT3G16050
AT3G23171
AT3G45955
AT3G50630
AT3G62720
AT5G14440
AT5G19140
AT5G40650
AT1G06620
AT1G13245
AT2G03550
AT2G29510
AT2G35780
AT3G05910
AT3G47070
AT3G61550
AT4G12115
AT4G27840
AT4G34840
AT5G35370
AT5G37260
AT1G13360
AT1G17147
AT1G79380
AT2G17020
AT2G45910
AT4G12910
AT5G02480
AT5G45750
AT5G62540
AT2G03690
AT2G24100
AT2G26730
AT3G58120
AT4G00300
AT4G34180
AT5G17233
AT1G12780
AT1G50040
AT1G61260
AT2G18040
AT2G26300
AT2G45740
AT3G23250
AT3G62300
AT4G36730
AT5G09975
AT5G11310
AT5G20150
AT5G39360
AT5G55040
AT5G59220
AT1G07720
AT1G17060
AT2G23000
AT2G42880
AT2G45850
AT4G30210
AT4G36830
AT5G38510
AT5G66817
AT1G08490
AT1G15110
AT1G16840
AT1G47530
AT1G74700
AT1G78480
AT1G79060
AT2G16790
AT2G22880
AT3G14720
AT3G46780
AT3G59420
AT4G01550
AT4G32980
AT5G01780
AT5G22070
AT5G24400
AT5G58160
AT1G17720
AT2G39450
AT2G44360
AT4G08980
AT4G21534
AT4G32400
AT5G05490
AT5G28040
AT1G78070
AT3G18035
AT3G47290
AT4G22730
AT4G22860
AT4G35110
AT4G39986
AT5G51550
AT1G11350
AT1G19850
AT2G23670
AT3G14075
AT3G50930
AT4G32410
AT4G35640
AT5G08075
AT5G36960
AT5G52660
AT5G56250
AT1G05960
AT1G27300
AT1G63500
AT2G27820
AT2G31380
AT2G46160
AT3G12280
AT3G46585
AT4G29530
AT4G33220
AT4G37390
AT5G01260
AT5G10820
AT5G54130
AT5G60880
AT1G06780
AT1G16820
AT1G23880
AT1G35780
AT1G69572
AT1G74510
AT2G32950
AT3G22550
AT3G49590
AT5G57220
AT1G07170
AT1G17290
AT1G18560
AT2G30990
AT2G34650
AT2G36881
AT2G39650
AT2G45820
AT3G02890
AT3G23230
AT3G59765
AT3G62130
AT4G27960
AT5G07220
AT1G02180
AT1G18470
AT1G19910
AT1G66940
AT3G14690
AT3G20290
AT3G57290
AT3G61260
AT4G34000
AT4G39210
AT1G08115
AT1G69295
AT2G01300
AT2G23610
AT2G24220
AT3G07450
AT3G08720
AT3G17020
AT3G23000
AT3G47550
AT3G47640
AT3G48570
AT3G53380
AT4G21926
AT4G35790
AT5G05860
AT5G22608
AT5G52070
AT5G60970
AT1G67792
AT1G68620
AT1G73670
AT2G30100
AT3G01310
AT4G23740
AT4G34120
AT5G45010
AT5G49746
AT5G58350
AT1G01650
AT1G12420
AT1G49660
AT1G65510
AT2G37630
AT2G38040
AT3G61450
AT4G11350
AT4G26690
AT4G37300
AT5G22500
AT1G58080
AT1G76390
AT2G14080
AT3G01510
AT3G01516
AT3G21670
AT4G33150
AT5G06980
AT5G43630
AT1G23100
AT1G24080
AT2G13665
AT4G12880
AT4G29610
AT5G05230
AT5G38410
AT5G57170
AT5G58960
AT2G16720
AT3G07280
AT3G25070
AT3G29105
AT4G00570
AT4G16490
AT4G27450
AT4G27830
AT5G11000
AT1G27760
AT1G35180
AT1G54460
AT1G68050
AT1G76380
AT2G39770
AT2G46685
AT3G07790
AT3G26440
AT3G27820
AT3G50751
AT5G02615
AT5G07300
AT5G08460
AT5G55960
AT5G61440
AT1G10657
AT1G49240
AT1G76990
AT3G21090
AT4G27350
AT5G45480
AT1G09180
AT1G43670
AT2G36632
AT3G19100
AT3G48720
AT4G17098
AT4G20362
AT4G39360
AT5G10310
AT5G43310
AT1G20100
AT1G32900
AT2G46040
AT3G19390
AT5G02190
AT1G03400
AT1G20691
AT2G43620
AT3G52285
AT4G12005
AT4G22360
AT4G31450
AT5G16470
AT5G19010
AT5G23820
AT5G39785
AT5G46410
AT1G72670
AT4G08930
AT4G30610
AT4G31000
AT5G18170
AT5G63620
AT1G63040
AT1G64710
AT2G16370
AT2G26650
AT2G28830
AT2G33700
AT3G03170
AT3G25716
AT4G22770
AT5G01170
AT5G14930
AT5G15330
AT5G53880
AT5G60190
AT1G19310
AT1G59820
AT2G20724
AT2G45126
AT3G26810
AT3G60110
AT4G01360
AT5G19940
AT5G56590
AT1G69640
AT3G05710
AT3G21220
AT3G23210
AT3G28040
AT5G44910
AT5G45720
AT1G02880
AT1G11700
AT1G14290
AT1G25220
AT1G67960
AT1G70520
AT2G29720
AT2G35950
AT2G40480
AT2G47240
AT3G02830
AT3G54990
AT4G27730
AT4G36870
AT4G37370
AT5G25190
AT5G40250
AT5G45470
AT5G46710
AT1G11440
AT1G17370
AT1G67050
AT1G73210
AT2G31750
AT2G41640
AT3G57980
AT3G63500
AT4G12420
AT1G06640
AT1G27130
AT2G21510
AT3G04470
AT3G49530
AT4G29100
AT5G17760
AT5G22690
AT5G23870
AT5G45820
AT5G51390
AT1G07100
AT1G10690
AT1G68350
AT1G70949
AT2G44320
AT3G04855
AT3G45310
AT3G46550
AT4G11680
AT4G12980
AT4G39660
AT5G07920
AT5G20480
AT5G28640
AT1G01490
AT1G10560
AT1G11010
AT1G77500
AT3G21055
AT3G26730
AT4G38840
AT5G11860
AT5G12470
AT5G17262
AT5G38210
AT1G09850
AT1G20780
AT1G67880
AT2G41550
AT3G14650
AT3G47295
AT4G14365
AT5G67480
AT1G03570
AT1G14580
AT1G29330
AT2G36530
AT3G04070
AT4G00340
AT4G05120
AT4G11000
AT4G11990
AT4G25030
AT5G24160
AT5G41810
AT1G06360
AT1G25450
AT1G27100
AT1G50020
AT1G76590
AT2G01420
AT4G26455
AT5G12010
AT5G38420
AT5G43440
AT1G04770
AT1G14370
AT1G15090
AT1G48620
AT1G56140
AT1G75020
AT1G78560
AT2G01150
AT2G17710
AT2G29670
[truncated: 3,774 more rows]

## Sheet: Suppl Fig 1
Supplementary Figure 1. Quantification of flowering time
	wild-type	arp6-1	T3 arp6-1+ARP6-3xFlag	T3 arp6-1+ARP6-9xMyc
1	14	9	13	13
2	13	10	14	13
3	14	9	14	13
4	15	9	14	12
5	13	10	13	13
6	15	8	12	12
7	14	10	13	12
8	14	10	13	12
9	16	10	12	13
10	15	11	14	14
11	14	9	13	15
12	16	9	15	14
13	14	9	13	14
14	13	10	13	12
15	13	9	14	14
16	14	10	15	13
	wild-type	arp6-1	T3 arp6-1+ARP6-3xFlag	T3 arp6-1+ARP6-9xMyc
Average	14.1875	9.5	13.4375	13.0625
SD	0.981071	0.730297	0.892095	0.928709
SE	0.245268	0.182574	0.223024	0.232177

## Sheet: Suppl Fig 2
Supplementary Figure 2. Quantification of flowering time
	Total leaf number（LD)
	wild-type	mbd9-3	T4 MBD9-9MYC mbd9-3	T4 MBD9-3x-FLAG mbd9-3
	15	11	14	14
	18	12	17	15
	17	12	16	13
	16	12	16	14
	17	12	16	13
	19	12	15	14
	16	12	14	13
	16	12	17	14
	15	11	15	14
	16	11	14	14
	17	13	13	15
	17	12	16	15
	wild-type	mbd9-3	T4 MBD9-9MYC mbd9-3	T4 MBD9-3x-FLAG mbd9-3
Average	16.5833	11.8333	15.25	14
SD	1.1645	0.57735	1.28806	0.738549
SE	0.336162	0.166667	0.37183	0.213201

## Sheet: Suppl Fig 6
Supplementary Figure 6. A list of nine classes of genes dividided based on H2A.Z localization (L-Low, M-Medium, H-High, 1st letter at TSS, second letter at gene body).
gene_LL	gene_ML	gene_HL	gene_LM	gene_MM	gene_HM	gene_LH	gene_MH	gene_HH
AT2G07741	AT3G24080	AT1G08190	AT2G15042	AT1G76640	AT3G13550	AT1G71770	AT3G48960	AT3G05800
AT3G48050	AT4G10730	AT1G54110	AT1G18050	AT1G01260	AT3G45310	AT3G28270	AT1G05577	AT5G63590
AT5G39150	AT5G16660	AT1G76630	AT5G35926	AT1G62380	AT3G62110	AT3G06160	AT1G72270	AT1G31620
AT1G20280	AT1G13190	AT3G01040	AT2G13950	AT1G74210	AT4G26860	AT1G04625	AT5G42650	AT4G15060
AT4G28870	AT1G16270	AT3G05530	AT2G25370	AT1G74540	AT5G25070	AT5G53780	AT1G20440	AT5G56840
AT1G40087	AT1G21410	AT3G22590	AT4G02970	AT3G18070	AT5G40830	AT5G17320	AT1G47390	AT1G23770
AT1G43310	AT1G53050	AT3G48430	AT2G25900	AT4G18570	AT1G17840	AT4G39060	AT2G24681	AT2G22200
AT1G62600	AT2G01680	AT3G52850	AT1G73300	AT5G40910	AT2G25530	AT5G24240	AT3G50710	AT1G29110
AT2G38220	AT2G17410	AT3G60500	AT1G65681	AT5G58575	AT2G27360	AT3G24610	AT4G18860	AT4G27810
AT2G10557	AT2G26660	AT4G09830	AT1G77960	AT5G53720	AT2G28970	AT2G28860	AT2G03630	AT5G19800
AT5G28390	AT4G01690	AT5G18800	AT4G01240	AT3G08710	AT2G41000	AT4G16810	AT5G54010	AT1G52920
AT4G34470	AT4G20980	AT5G39040	AT2G29090	AT1G22720	AT3G02500	AT4G25530	AT2G30400	AT5G64110
AT4G08260	AT5G04240	AT1G48240	AT1G77280	AT4G11370	AT4G09930	AT5G59000	AT5G66990	AT2G38152
AT1G45221	AT5G17920	AT1G54390	AT3G06490	AT5G64900	AT4G39870	AT5G03570	AT2G41730	AT5G67020
AT4G04775	AT1G21080	AT1G74970	AT2G22940	AT1G32310	AT5G19670	AT2G28170	AT3G01430	AT3G58390
AT4G09466	AT1G71280	AT2G26550	AT4G00540	AT3G43505	AT5G25970	AT5G37560	AT4G23690	AT1G53360
AT3G53342	AT2G04842	AT3G12150	AT3G66652	AT4G15248	AT1G73240	AT1G65710	AT2G05294	AT1G56430
AT1G34910	AT2G35060	AT3G60350	AT1G68210	AT2G23400	AT2G30250	AT3G11860	AT2G41400	AT2G05600
AT2G38195	AT2G42500	AT4G01210	AT5G46260	AT3G29360	AT2G46610	AT1G02030	AT1G80133	AT3G59610
AT4G09660	AT3G03150	AT4G23850	AT1G22190	AT5G05550	AT3G32940	AT4G01340	AT1G01225	AT5G01170
AT5G01080	AT4G35270	AT4G28360	AT5G17810	AT5G37240	AT4G12120	AT5G13840	AT1G75360	AT2G40450
AT4G08430	AT5G22450	AT4G31770	AT3G47640	AT5G11690	AT4G16620	AT2G32235	AT1G07690	AT3G01020
AT1G14800	AT5G43310	AT5G53000	AT1G23880	AT5G64890	AT1G16350	AT3G21950	AT3G25060	AT1G02770
AT1G52950	AT5G53580	AT5G54780	AT1G35515	AT5G25170	AT1G55510	AT5G07820	AT5G16900	AT1G21810
AT4G31351	AT1G02410	AT1G04510	AT1G30810	AT1G55890	AT2G17440	AT2G44560	AT5G62260	AT2G20510
AT1G48720	AT1G32160	AT1G69390	AT4G23360	AT5G43580	AT3G02880	AT4G04980	AT5G40730	AT3G11310
AT3G43682	AT1G54260	AT2G17250	AT2G34110	AT3G47670	AT3G07970	AT1G55650	AT4G14226	AT3G46800
AT4G34210	AT2G01910	AT4G09730	AT1G52191	AT1G71100	AT3G26490	AT1G62530	AT1G69900	AT4G00110
AT2G12200	AT2G28320	AT4G32010	AT1G69295	AT5G06690	AT3G29810	AT2G44735	AT1G09880	AT5G51530
AT3G27140	AT5G35170	AT5G14250	AT5G07210	AT1G22690	AT4G15230	AT4G11730	AT2G05810	AT4G36830
AT4G34080	AT5G60410	AT5G20080	AT4G13420	AT5G15265	AT1G71190	AT5G22630	AT3G59845	AT2G17845
AT1G32337	AT1G10760	AT5G41110	AT2G20180	AT5G04238	AT2G12400	AT3G46340	AT5G19890	AT5G42680
AT3G44115	AT1G14610	AT5G51340	AT1G53490	AT2G46505	AT2G32400	AT3G26750	AT2G20480	AT5G54360
AT5G36657	AT2G22010	AT5G52580	AT5G36001	AT5G55450	AT2G40940	AT3G42800	AT2G19700	AT3G54160
AT3G44480	AT2G26900	AT1G15440	AT5G25140	AT3G08780	AT3G04560	AT1G18410	AT3G03830	AT4G00310
AT5G34905	AT3G44110	AT1G56420	AT5G57340	AT1G13310	AT3G13560	AT4G02850	AT1G48750	AT1G75720
AT3G42628	AT4G03110	AT1G57600	AT1G51810	AT1G31817	AT3G56430	AT5G38280	AT5G05020	AT3G12660
AT5G39180	AT4G19420	AT1G60770	AT5G62910	AT1G48260	AT5G52882	AT2G41440	AT4G11140	AT5G59310
AT2G05185	AT4G30600	AT1G66980	AT2G27070	AT1G73680	AT1G13910	AT2G45310	AT5G44500	AT3G28330
AT2G19850	AT5G05000	AT2G23140	AT2G33320	AT2G20830	AT2G17270	AT2G41100	AT1G05400	AT5G53690
AT4G04030	AT5G21920	AT3G02780	AT4G08560	AT2G39380	AT2G17730	AT3G10890	AT1G27280	AT2G47180
AT5G15690	AT5G38720	AT3G03560	AT4G18960	AT4G21570	AT2G40960	AT4G02140	AT1G11500	AT2G46160
AT1G24380	AT5G41240	AT3G59870	AT4G16380	AT5G26010	AT5G10790	AT3G57270	AT4G33925	AT4G13710
AT2G13770	AT5G44100	AT4G28470	AT4G18710	AT1G62045	AT1G64970	AT3G55560	AT1G77340	AT4G32170
AT5G61997	AT1G31930	AT4G33530	AT4G13030	AT4G13955	AT3G50780	AT5G09220	AT2G22420	AT5G42840
AT5G35066	AT2G29140	AT5G17510	AT1G47620	AT4G30500	AT4G36780	AT2G39060	AT2G17043	AT5G21050
AT1G63400	AT3G59780	AT5G17690	AT4G28556	AT1G03630	AT2G23960	AT5G61250	AT4G38590	AT5G44894
AT1G27565	AT4G00830	AT5G20580	AT3G14770	AT1G14180	AT2G31880	AT4G33840	AT5G65790	AT3G01070
AT2G13760	AT4G16400	AT1G31020	AT5G45095	AT3G61350	AT2G41880	AT2G36470	AT3G16555	AT1G66170
AT5G43525	AT4G32030	AT1G31480	AT5G48200	AT3G13970	AT5G40900	AT3G27150	AT1G61105	AT3G45460
AT3G30540	AT5G02480	AT1G47570	AT4G16530	AT1G26761	AT3G06430	AT1G18880	AT1G35630	AT3G57010
AT1G57775	AT5G16540	AT2G18950	AT5G44270	AT4G27450	AT3G54640	AT1G79840	AT2G47750	AT4G22770
AT3G31900	AT5G22340	AT3G06530	AT4G03570	AT5G04910	AT4G37740	AT2G47260	AT3G18850	AT1G67540
AT5G36659	AT1G16240	AT3G12020	AT1G72080	AT1G06450	AT5G24470	AT4G21750	AT5G48690	AT2G42180
AT1G59920	AT1G34110	AT3G28450	AT3G58810	AT3G07005	AT5G65940	AT1G54590	AT1G24010	AT3G10790
AT1G45223	AT2G47900	AT3G53930	AT2G01930	AT3G18250	AT2G40020	AT2G17305	AT1G53633	AT1G64920
AT4G08190	AT2G47940	AT4G33410	AT3G54880	AT5G14750	AT3G49510	AT1G20450	AT5G44130	AT1G50691
AT2G05786	AT3G14205	AT5G51130	AT5G26320	AT4G28290	AT5G03080	AT1G52110	AT1G53325	AT1G12810
AT4G06740	AT3G50690	AT1G06690	AT2G27080	AT3G27900	AT5G55500	AT3G01530	AT3G03020	AT2G02680
AT3G43870	AT3G61260	AT1G24350	AT4G23350	AT3G43800	AT5G60890	AT1G14580	AT2G31085	AT5G15380
AT3G42310	AT5G35220	AT1G29880	AT1G68040	AT5G51550	AT2G02770	AT5G66320	AT2G36916	AT3G04900
AT1G52905	AT5G55510	AT1G50450	AT3G22968	AT5G15820	AT3G03460	AT5G25950	AT3G25960	AT3G06890
AT3G32330	AT1G08520	AT2G21250	AT3G22970	AT1G05925	AT3G17180	AT3G61490	AT1G07885	AT1G55220
AT5G27260	AT1G21065	AT3G19340	AT4G15760	AT3G23130	AT5G07470	AT3G24650	AT2G47880	AT5G38770
AT4G30740	AT2G03980	AT4G13980	AT5G39910	AT1G56250	AT3G04550	AT1G79470	AT2G45040	AT1G80130
AT3G27331	AT3G15730	AT4G26190	AT1G56660	AT5G67245	AT4G35600	AT3G46260	AT5G52390	AT3G19410
AT4G16960	AT4G16845	AT4G28200	AT4G12820	AT5G55380	AT5G57880	AT3G46850	AT2G43880	AT1G63310
AT1G77815	AT5G58450	AT4G29010	AT1G76930	AT1G52660	AT1G07220	AT5G58900	AT5G56369	AT1G16910
AT2G35280	AT1G22300	AT5G11470	AT1G24570	AT1G52340	AT1G09400	AT1G49320	AT1G26960	AT1G11210
AT3G17740	AT1G26270	AT5G35570	AT1G42980	AT2G44140	AT1G53000	AT3G15030	AT2G43230	AT3G56770
AT3G32280	AT1G76110	AT5G43745	AT2G01818	AT3G51780	AT3G25970	AT2G28510	AT3G16390	AT3G14320
AT3G43574	AT2G29995	AT5G56900	AT4G40060	AT5G04700	AT3G57730	AT3G46350	AT3G17690	AT4G37700
AT5G42567	AT4G34350	AT1G07990	AT5G02230	AT5G17130	AT5G03760	AT4G23120	AT3G19930	AT1G30515
AT3G10113	AT5G45460	AT1G08680	AT5G46810	AT2G42650	AT5G56640	AT1G28040	AT1G19780	AT2G30940
AT1G58245	AT1G14000	AT1G30640	AT5G02340	AT1G01290	AT1G11020	AT2G47430	AT4G22580	AT5G02900
AT3G22000	AT1G62040	AT1G48440	AT5G16370	AT1G14340	AT1G26940	AT5G10770	AT3G07510	AT5G09430
AT5G22608	AT3G14415	AT1G54820	AT4G37610	AT1G59660	AT3G09000	AT2G41450	AT3G05550	AT5G61550
AT1G30974	AT4G21470	AT1G55840	AT1G58470	AT3G53294	AT3G61670	AT1G13920	AT1G80320	AT4G39670
AT3G21930	AT4G37680	AT2G29560	AT3G27590	AT4G30420	AT3G63000	AT5G05390	AT4G16095	AT5G15660
AT5G34882	AT5G17670	AT3G04600	AT4G20050	AT5G57140	AT5G05230	AT3G27070	AT5G38344	AT1G15640
AT1G07780	AT5G39830	AT3G18240	AT5G01600	AT1G77122	AT5G51780	AT1G01830	AT4G00872	AT1G16290
AT3G10900	AT5G52100	AT4G02010	AT1G54830	AT3G27750	AT1G74600	AT5G13320	AT5G59240	AT3G12580
AT4G13263	AT5G54680	AT5G55990	AT2G19780	AT5G52750	AT4G19185	AT1G52000	AT2G34925	AT5G39930
AT5G39200	AT1G17110	AT5G56950	AT5G46270	AT5G39630	AT1G64000	AT1G73290	AT3G29000	AT5G43980
AT1G27870	AT2G25670	AT1G02090	AT1G72910	AT3G05810	AT1G75420	AT3G06455	AT5G04790	AT4G28310
AT1G60720	AT3G02950	AT1G49140	AT1G68552	AT2G46100	AT1G77010	AT1G12420	AT3G17540	AT4G02160
AT4G13261	AT3G07850	AT1G52630	AT4G02050	AT3G62510	AT1G77120	AT2G31985	AT5G44950	AT5G56452
AT1G34792	AT3G60250	AT1G79150	AT1G34460	AT1G12400	AT5G12110	AT2G39310	AT2G40350	AT4G36240
AT4G05612	AT4G31450	AT1G80670	AT2G18880	AT4G15417	AT5G56020	AT5G15950	AT1G07485	AT1G02650
AT5G28810	AT5G48655	AT3G09720	AT5G18240	AT1G16790	AT1G66910	AT1G23250	AT2G14920	AT3G47820
AT4G20680	AT5G51410	AT3G24180	AT1G50560	AT3G22275	AT1G80830	AT1G67025	AT1G73880	AT5G15620
AT5G39120	AT5G64930	AT4G29900	AT5G58350	AT5G13825	AT3G09710	AT2G02540	AT2G38890	AT5G54800
AT4G07868	AT1G80380	AT5G45170	AT5G65610	AT1G54160	AT4G14305	AT1G58340	AT2G42990	AT5G54062
AT5G42957	AT2G32700	AT5G56210	AT1G54060	AT2G40000	AT4G33670	AT5G15948	AT1G70420	AT3G01950
AT5G52090	AT2G45990	AT5G59300	AT2G20170	AT4G37920	AT5G24950	AT3G28360	AT4G00190	AT2G46840
AT4G20520	AT3G02320	AT5G62440	AT3G13810	AT4G36770	AT5G67180	AT3G50840	AT5G12330	AT3G63050
AT5G34908	AT4G33740	AT1G45233	AT2G28580	AT1G15100	AT1G13040	AT3G46840	AT3G47830	AT1G12180
AT5G30341	AT2G35740	AT1G57770	AT4G35020	AT1G51290	AT1G27060	AT4G24060	AT5G65410	AT2G19190
AT5G43518	AT2G43560	AT1G78280	AT3G59530	AT1G08280	AT2G41060	AT1G61080	AT5G15830	AT3G10320
AT5G42955	AT3G15880	AT2G27060	AT5G01560	AT4G11330	AT2G42130	AT5G14890	AT3G20690	AT5G21960
AT3G46390	AT3G58500	AT2G39740	AT3G17630	AT2G07692	AT2G44480	AT1G52060	AT5G35090	AT1G07460
AT3G30430	AT4G09560	AT2G41020	AT2G03010	AT2G21290	AT3G06500	AT1G27080	AT4G10250	AT5G22791
AT2G06645	AT1G32050	AT2G45030	AT2G29710	AT1G68230	AT3G13900	AT1G48980	AT4G00030	AT1G72470
AT3G24982	AT1G70180	AT3G24070	AT1G69280	AT5G49000	AT4G30530	AT5G38100	AT1G73120	AT3G08970
AT5G49590	AT1G74230	AT4G26110	AT3G14460	AT2G34530	AT2G02148	AT5G39460	AT5G47610	AT3G58800
AT2G38210	AT2G02470	AT5G52210	AT4G04460	AT4G09440	AT5G25770	AT2G21420	AT5G07520	AT5G43110
AT5G43513	AT2G20230	AT5G60620	AT1G22120	AT5G59140	AT5G47760	AT1G75910	AT5G45770	AT1G30190
AT3G43480	AT2G20580	AT1G01140	AT4G30440	AT4G05010	AT1G15810	AT1G31460	AT5G10970	AT3G17530
AT3G21920	AT2G28305	AT1G49710	AT4G35240	AT1G14870	AT1G53920	AT1G23690	AT5G50450	AT5G14980
AT1G58248	AT2G32950	AT2G33470	AT5G01700	AT3G12370	AT2G01900	AT2G23660	AT3G20450	AT3G43170
AT2G40710	AT2G46020	AT2G43750	AT5G25180	AT5G44140	AT2G19690	AT2G24710	AT3G10910	AT1G20360
AT3G10280	AT3G14420	AT3G02520	AT5G56250	AT1G01340	AT2G33270	AT3G46730	AT5G60553	AT1G01470
AT1G42680	AT4G32190	AT3G11220	AT1G13050	AT1G18990	AT2G42950	AT5G52710	AT1G18740	AT4G01230
AT3G31400	AT4G38092	AT4G05060	AT1G62800	AT2G02970	AT4G35970	AT3G05200	AT1G43800	AT2G36210
AT2G07120	AT5G02790	AT4G14110	AT1G06750	AT3G29100	AT5G19500	AT3G02150	AT1G78600	AT2G17590
AT1G32225	AT5G56750	AT4G33200	AT2G24300	AT4G12432	AT2G03340	AT2G28810	AT2G37100	AT2G34150
AT5G27247	AT1G25682	AT5G14040	AT3G04690	AT5G04180	AT2G33110	AT5G38540	AT3G54040	AT5G15050
AT1G62301	AT2G20050	AT5G49360	AT4G26080	AT1G21738	AT2G36780	AT5G24230	AT4G24890	AT1G65342
AT1G32000	AT3G05090	AT1G13960	AT4G34060	AT5G38910	AT2G39130	AT5G40380	AT4G25270	AT1G11250
AT1G52940	AT3G22170	AT1G23490	AT4G22150	AT4G14785	AT3G07040	AT5G42230	AT5G39471	AT2G45434
AT1G35030	AT3G25530	AT1G23900	AT5G24210	AT5G25240	AT3G61380	AT5G52330	AT3G03160	AT5G43200
AT4G19250	AT3G51820	AT1G63430	AT2G13290	AT3G28857	AT4G05110	AT4G27860	AT5G16920	AT1G14048
AT3G43572	AT4G14920	AT3G27870	AT2G36320	AT1G27360	AT4G05390	AT1G11340	AT3G45540	AT4G18310
AT1G57777	AT5G28750	AT4G08990	AT5G52790	AT2G31030	AT1G67850	AT5G44400	AT4G24320	AT3G12000
AT3G54730	AT1G04210	AT4G15180	AT2G16365	AT3G06950	AT1G77630	AT5G57050	AT1G07130	AT1G79370
AT1G34930	AT1G08370	AT5G11240	AT2G44260	AT3G60290	AT1G77950	AT2G27770	AT2G28570	AT2G01280
AT3G30520	AT1G15030	AT5G11730	AT3G18035	AT1G56060	AT1G79340	AT2G44550	AT4G03965	AT3G49150
AT2G05220	AT2G16950	AT5G41700	AT3G47420	AT1G13607	AT1G80150	AT3G55110	AT3G45570	AT5G50750
AT4G31354	AT3G13062	AT5G54920	AT3G60630	AT3G51890	AT4G00850	AT1G08630	AT1G54870	AT3G25577
AT1G11590	AT4G01100	AT5G58370	AT1G49770	AT5G23320	AT4G08300	AT1G52050	AT1G66020	AT1G59630
AT3G32260	AT4G19990	AT5G61210	AT4G03440	AT5G38197	AT4G25900	AT5G25610	AT2G39900	AT5G40800
AT3G43570	AT4G31580	AT1G04985	AT4G16490	AT5G64395	AT1G03300	AT3G44920	AT3G23630	AT3G58270
AT2G11773	AT5G08420	AT1G10900	AT3G24520	AT5G37415	AT1G24100	AT5G07690	AT5G66920	AT1G20310
AT1G30972	AT5G27470	AT1G60995	AT3G43190	AT1G65880	AT2G47990	AT5G41810	AT1G55600	AT1G05080
AT5G39170	AT5G57360	AT1G72190	AT1G10120	AT1G72830	AT3G08720	AT3G56170	AT3G26150	AT5G02920
AT1G35820	AT1G36070	AT2G01110	AT2G22850	AT2G30490	AT3G24150	AT4G01450	AT4G10780	AT2G36261
AT2G29850	AT1G60550	AT2G18940	AT3G57790	AT3G19810	AT4G00900	AT2G19610	AT3G62350	AT3G50990
AT1G80700	AT1G79030	AT2G19170	AT5G48880	AT4G17750	AT4G17510	AT4G26220	AT4G26490	AT5G10500
AT3G55254	AT2G27285	AT2G43320	AT4G15970	AT5G15800	AT5G61040	AT3G15040	AT5G13200	AT5G57070
AT3G43550	AT3G02750	AT3G04340	AT2G02080	AT4G29030	AT1G67620	AT3G17060	AT3G55570	AT5G55750
AT3G32120	AT3G32030	AT3G08960	AT1G23940	AT5G58650	AT2G16770	AT5G24100	AT1G51150	AT5G62060
AT1G21925	AT3G61420	AT3G12950	AT5G57660	AT5G20150	AT2G45010	AT2G36270	AT4G30450	AT4G35720
AT3G03370	AT4G21810	AT3G54440	AT1G72940	AT3G50460	AT3G21060	AT3G51080	AT5G17190	AT3G09480
AT5G55565	AT4G31170	AT3G56460	AT3G23480	AT4G18580	AT4G28550	AT4G00460	AT3G49270	AT1G48130
AT3G06690	AT1G12760	AT4G03430	AT2G15880	AT4G29470	AT4G38500	AT3G07070	AT3G18170	AT1G20490
AT4G15050	AT3G29180	AT4G10940	AT2G20670	AT1G74875	AT1G05170	AT3G52500	AT2G22170	AT1G29300
AT4G09462	AT3G51480	AT4G31540	AT5G05030	AT1G10210	AT1G13970	AT4G19050	AT5G28650	AT3G06370
AT4G03940	AT4G25515	AT5G02770	AT1G73600	AT4G37520	AT3G02210	AT1G69860	AT4G36230	AT1G79760
AT2G24625	AT5G22950	AT1G53590	AT2G32885	AT4G32342	AT3G26230	AT2G31210	AT1G30795	AT3G20380
AT3G26660	AT1G05850	AT1G58230	AT5G65750	AT2G38600	AT4G13410	AT2G31760	AT1G10070	AT3G59180
AT2G03938	AT1G31180	AT2G13100	AT1G24020	AT1G11440	AT5G08490	AT4G23390	AT1G26570	AT5G67400
AT4G07515	AT1G31660	AT2G15900	AT4G13885	AT3G02370	AT1G04250	AT3G61850	AT2G34220	AT3G10750
AT3G42130	AT1G32400	AT2G35330	AT2G46810	AT5G23070	AT1G10850	AT3G49380	AT4G11390	AT2G18920
AT1G42080	AT1G47280	AT2G47350	AT3G08760	AT2G39518	AT1G75440	AT1G64170	AT5G40405	AT3G05600
AT3G26620	AT1G61500	AT3G17860	AT5G66270	AT3G20670	AT3G54740	AT4G10540	AT5G44980	AT3G08570
AT4G34881	AT1G66070	AT3G22200	AT2G47450	AT3G14530	AT5G37430	AT2G39690	AT1G09790	AT5G17740
AT1G11785	AT1G74350	AT4G14140	AT4G35670	AT5G38314	AT5G56090	AT2G34880	AT1G64380	AT3G21550
AT3G28410	AT3G26180	AT4G14965	AT3G08040	AT3G59455	AT1G62120	AT1G78476	AT1G75110	AT3G58070
AT2G02640	AT3G46670	AT5G19690	AT1G23460	AT1G19530	AT3G48090	AT5G17820	AT3G02040	AT5G06470
AT5G46490	AT3G60370	AT5G25080	AT5G57180	AT2G32090	AT4G03115	AT5G25460	AT3G09910	AT5G39560
AT2G10560	AT4G19350	AT5G27650	AT2G42250	AT5G58570	AT5G05820	AT1G30814	AT3G46690	AT2G28140
AT4G08025	AT4G31040	AT1G18470	AT5G15850	AT3G23160	AT3G05150	AT3G61280	AT5G57390	AT2G45135
AT3G30840	AT4G38970	AT1G18800	AT1G51950	AT3G54150	AT3G15240	AT2G07981	AT5G65800	AT4G15380
AT1G29370	AT5G17640	AT1G30330	AT1G52470	AT5G18360	AT3G27170	AT3G15490	AT1G73965	AT5G65360
AT4G07350	AT5G18420	AT1G49540	AT3G23470	AT5G53190	AT2G35770	AT4G14368	AT2G37400	AT5G65158
AT1G59930	AT5G53940	AT1G73390	AT1G76880	AT5G58700	AT3G19553	AT5G53740	AT1G10800	AT1G28430
AT5G28950	AT5G54310	AT2G04305	AT2G46800	AT3G20600	AT4G14716	AT1G26410	AT1G68320	AT1G48700
AT2G46460	AT1G18750	AT2G23370	AT3G01140	AT2G41110	AT4G27540	AT2G46590	AT4G13950	AT3G03450
AT5G34828	AT2G24090	AT2G43490	AT1G27110	AT2G14810	AT5G01990	AT1G77210	AT2G48150	AT3G49960
AT3G42565	AT3G28070	AT3G20290	AT4G17600	AT5G43755	AT5G07120	AT4G07960	AT1G09180	AT4G32000
AT3G26870	AT3G29270	AT4G21660	AT2G40790	AT2G33510	AT1G19480	AT1G14440	AT2G38530	AT3G57500
AT2G11570	AT4G22330	AT5G40770	AT3G15360	AT1G14920	AT1G28680	AT5G48657	AT3G19530	AT4G19620
AT4G08875	AT5G13770	AT5G44200	AT5G53200	AT2G42170	AT1G55660	AT5G57380	AT2G18140	AT3G61400
AT1G34390	AT5G22640	AT1G13780	AT1G04640	AT3G07550	AT2G04300	AT1G48590	AT2G02250	AT2G28625
AT3G29638	AT5G44650	AT1G16250	AT4G20150	AT4G25980	AT2G46250	AT3G27785	AT1G23530	AT1G73160
AT5G11170	AT1G02910	AT1G34770	AT1G05835	AT3G21510	AT4G02500	AT2G19410	AT2G02930	AT3G43430
AT3G47675	AT2G25070	AT3G09180	AT3G26040	AT3G13720	AT4G20840	AT3G45260	AT1G62886	AT4G18690
AT2G18610	AT2G36880	AT3G15640	AT5G07130	AT3G60690	AT4G25170	AT1G13260	AT5G56120	AT2G37320
AT4G07526	AT3G09920	AT3G43540	AT2G17450	AT1G12540	AT5G22810	AT3G62660	AT5G65040	AT2G37770
AT3G06895	AT3G10650	AT5G27450	AT3G54363	AT4G14430	AT5G25260	AT2G30620	AT5G05710	AT5G13210
AT1G29350	AT3G23900	AT5G41970	AT3G57840	AT3G09390	AT5G49215	AT4G01500	AT1G33320	AT3G50310
AT2G32650	AT4G18230	AT5G42520	AT4G16410	AT4G17713	AT5G58960	AT5G46590	AT1G58310	AT5G04340
AT1G34410	AT4G39100	AT1G14300	AT4G08176	AT3G15060	AT1G16280	AT2G44570	AT1G79060	AT1G26380
AT3G17712	AT2G48100	AT1G53780	AT2G11270	AT2G41342	AT1G28560	AT3G29575	AT3G63090	AT5G59520
AT4G05553	AT3G26730	AT1G56140	AT3G10090	AT4G36570	AT1G51850	AT3G44910	AT4G02650	AT4G22610
AT2G04390	AT3G55270	AT2G15820	AT1G60870	AT5G48280	AT1G75680	AT4G05130	AT4G39550	AT5G05380
AT2G03570	AT3G58160	AT2G27170	AT1G78100	AT5G52260	AT1G77360	AT4G39180	AT3G45730	AT4G30590
AT1G34310	AT4G07950	AT2G38130	AT3G17190	AT3G55605	AT3G17940	AT5G01190	AT1G19790	AT5G67040
AT5G32619	AT4G32600	AT3G51530	AT5G51940	AT1G59885	AT3G23080	AT5G19560	AT2G28630	AT3G04270
AT4G03945	AT5G20720	AT1G01040	AT4G10800	AT1G12070	AT4G28820	AT2G36190	AT4G38770	AT1G76965
AT1G36510	AT1G09060	AT1G34360	AT5G20500	AT1G56170	AT5G18490	AT2G29660	AT3G16851	AT5G66970
AT1G62900	AT1G66320	AT2G30105	AT5G38760	AT4G38370	AT5G55740	AT1G73850	AT4G17700	AT3G27415
AT5G35480	AT2G02710	AT2G37840	AT1G32880	AT1G58290	AT5G65250	AT2G03880	AT4G28110	AT3G24690
AT3G18340	AT3G10160	AT3G10530	AT2G45160	AT1G78955	AT3G17790	AT3G59680	AT4G21950	AT3G60760
AT4G09649	AT3G29130	AT3G49050	AT5G17730	AT2G24150	AT3G24715	AT2G24170	AT4G34990	AT2G02620
AT1G03940	AT4G16890	AT4G04885	AT4G00270	AT2G47060	AT3G53130	AT3G03200	AT5G05282	AT3G53230
AT2G07787	AT5G20490	AT4G08390	AT1G71330	AT3G57880	AT3G56930	AT5G24410	AT1G24485	AT1G51930
AT3G44120	AT5G37190	AT4G08960	AT4G34272	AT4G36970	AT5G16510	AT4G21326	AT1G28327	AT1G70720
AT1G74448	AT5G46170	AT5G04510	AT5G28442	AT2G46140	AT1G22310	AT3G13590	AT4G10720	AT3G11110
AT5G33210	AT5G63370	AT5G16640	AT1G32470	AT1G19115	AT1G68750	AT5G27060	AT2G23290	AT5G59060
AT3G31350	AT4G19500	AT5G20200	AT2G30424	AT3G56540	AT1G76170	AT3G17120	AT1G22500	AT1G66830
AT3G32400	AT4G30310	AT1G01860	AT5G46090	AT1G70230	AT2G03430	AT3G63010	AT1G60960	AT4G15960
AT1G43722	AT5G47140	AT1G18640	AT2G21530	AT2G38460	AT2G35490	AT4G37530	AT2G46970	AT5G64060
AT3G21990	AT5G53090	AT1G50500	AT2G16510	AT5G62290	AT4G00180	AT2G15080	AT5G43390	AT5G65350
AT2G46670	AT5G62810	AT1G73110	AT3G60318	AT4G11000	AT4G10770	AT1G52070	AT5G67150	AT5G58750
AT2G45403	AT1G42440	AT2G18900	AT2G17723	AT5G60290	AT1G03687	AT5G57770	AT1G18280	AT1G02850
AT5G38190	AT1G66840	AT2G20440	AT5G08050	AT5G40500	AT2G46225	AT4G38030	AT1G18810	AT1G72520
AT2G13463	AT2G42810	AT2G39630	AT2G40081	AT2G31725	AT3G11900	AT2G13620	AT4G05250	AT4G12290
AT5G37270	AT4G33470	AT2G42880	AT5G67140	AT2G21200	AT3G28260	AT3G23250	AT5G07580	AT5G22300
AT1G11593	AT5G16680	AT3G24120	AT1G01530	AT4G28775	AT4G24010	AT3G47340	AT5G53635	AT1G65760
AT1G36950	AT5G43130	AT3G50500	AT5G39440	AT1G18170	AT1G65470	AT4G01830	AT4G12190	AT3G05110
AT1G63390	AT5G52660	AT3G58640	AT3G20230	AT3G62410	AT2G15570	AT3G55370	AT4G34750	AT2G04930
AT4G03360	AT5G58330	AT4G13280	AT3G53160	AT2G36540	AT2G40010	AT1G25400	AT3G10185	AT4G01260
AT5G39110	AT5G63610	AT4G13550	AT5G42100	AT2G39851	AT2G41850	AT5G67430	AT5G51000	AT1G66480
AT2G15185	AT1G12840	AT4G32750	AT2G15170	AT1G23640	AT1G12460	AT4G14746	AT4G19360	AT1G67460
AT3G27980	AT1G33990	AT4G34890	AT4G15800	AT1G80460	AT4G32430	AT5G06850	AT3G50373	AT1G70110
AT3G44130	AT1G61240	AT5G13560	AT5G46930	AT2G10940	AT5G07170	AT5G49920	AT1G55546	AT1G78120
AT3G44670	AT1G61620	AT5G35930	AT1G56320	AT3G53260	AT1G15490	AT1G51490	AT5G63595	AT2G41800
AT4G16015	AT1G68000	AT5G48120	AT1G26920	AT4G29720	AT1G29390	AT2G38940	AT1G33800	AT3G50650
AT3G42990	AT2G03120	AT5G54570	AT5G12320	AT4G33050	AT3G05000	AT2G19650	AT3G45180	AT1G76210
AT4G03156	AT2G06990	AT5G56130	AT4G26288	AT5G41850	AT3G23560	AT5G24318	AT1G10140	AT4G22620
AT3G32410	AT2G40830	AT1G03110	AT2G32440	AT5G52140	AT3G50620	AT1G01280	AT1G65680	AT3G63390
AT2G07640	AT3G17410	AT1G77740	AT2G28426	AT1G07450	AT3G58630	AT2G20150	AT1G09560	AT1G79100
AT1G36020	AT4G16990	AT3G02900	AT1G29710	AT3G51750	AT4G21170	AT1G01030	AT3G15095	AT2G37590
AT1G35520	AT4G37880	AT3G03570	AT4G24974	AT1G31140	AT5G28030	AT1G12600	AT4G14465	AT5G40680
AT2G06541	AT5G06100	AT3G19650	AT5G47670	AT1G75460	AT5G63410	AT1G28020	AT5G44990	AT1G07135
AT4G16940	AT5G09870	AT4G00380	AT3G49070	AT2G20570	AT1G15480	AT1G51790	AT5G25102	AT2G17620
AT3G29639	AT5G13160	AT4G17270	AT2G29840	AT3G12915	AT1G67720	AT1G52100	AT2G01780	AT2G29950
AT5G39690	AT5G39660	AT5G04930	AT4G10420	AT1G71180	AT2G42040	AT4G18205	AT5G03435	AT3G55870
AT4G05136	AT5G59650	AT5G15710	AT5G54165	AT5G42750	AT5G47910	AT1G13650	AT5G41250	AT4G31110
AT1G57760	AT1G68160	AT5G23290	AT1G36340	AT3G50764	AT5G56530	AT1G23160	AT2G22320	AT5G06760
AT2G09388	AT2G24690	AT5G48040	AT4G05091	AT1G06100	AT1G61440	AT3G23190	AT5G01200	AT5G60140
AT1G38790	AT2G34280	AT1G20575	AT4G16240	AT4G11653	AT1G65610	AT3G56600	AT3G01319	AT5G59990
AT5G39130	AT2G46510	AT1G69360	AT1G22840	AT2G30540	AT1G77810	AT2G44240	AT1G17300	AT5G56880
AT3G28660	AT3G05700	AT1G72480	AT4G00280	AT2G07779	AT2G02820	AT3G13790	AT3G29680	AT1G54040
AT5G26650	AT3G59770	AT1G73150	AT2G13125	AT1G14150	AT2G03280	AT5G44160	AT3G01572	AT1G12380
AT3G29785	AT3G63460	AT2G23470	AT2G19740	AT5G28288	AT3G01450	AT1G20925	AT3G13830	AT1G19300
AT3G50250	AT4G16580	AT2G25100	AT2G38140	AT1G70944	AT3G14070	AT1G75240	AT2G17785	AT2G45220
AT4G38290	AT4G19112	AT2G33835	AT2G33220	AT5G12480	AT3G60040	AT3G06830	AT3G28223	AT5G44120
AT3G27999	AT5G63400	AT3G46740	AT5G18010	AT5G64150	AT1G28030	AT2G37440	AT3G12775	AT5G58610
AT3G02390	AT1G12350	AT4G12750	AT1G14685	AT2G38365	AT1G69370	AT1G62340	AT5G36240	AT1G78480
AT2G07110	AT1G17470	AT5G17370	AT3G25540	AT2G36295	AT3G05630	AT1G66960	AT3G11405	AT4G08868
AT3G31402	AT1G64440	AT5G24710	AT3G54810	AT4G27435	AT3G18050	AT1G33960	AT1G71170	AT5G38400
AT2G34655	AT1G77490	AT5G27395	AT5G22920	AT1G48470	AT5G58290	AT3G25900	AT2G28507	AT5G17090
AT4G08370	AT1G78920	AT1G05860	AT2G47380	AT4G24470	AT1G63480	AT1G56360	AT2G35550	AT4G39753
AT4G08485	AT2G15270	AT1G11680	AT5G54410	AT5G03345	AT2G44280	AT1G79250	AT1G05260	AT1G72140
AT2G32180	AT3G15090	AT1G27850	AT4G29280	AT1G62510	AT3G11320	AT3G24140	AT1G80370	AT3G18150
AT1G43950	AT3G52140	AT1G79230	AT3G11410	AT2G22941	AT3G42670	AT5G65090	AT2G25440	AT4G18290
AT4G10700	AT3G59600	AT2G02060	AT3G18530	AT5G54585	AT5G12870	AT5G53550	AT5G23270	AT5G04400
AT2G06095	AT4G11380	AT2G05755	AT4G32240	AT3G23145	AT1G20132	AT4G28500	AT1G80290	AT4G22400
AT2G03933	AT4G13920	AT2G23000	AT2G44925	AT4G13100	AT2G16630	AT2G43740	AT1G05310	AT5G02510
AT1G36580	AT4G21110	AT2G31140	AT5G15802	AT5G38060	AT3G11590	AT3G52820	AT2G33880	AT2G13570
AT4G08869	AT5G06340	AT3G06380	AT1G01750	AT5G17280	AT3G13770	AT5G44410	AT3G52910	AT5G59720
AT5G27960	AT5G19000	AT3G20720	AT4G10170	AT3G03550	AT4G02350	AT5G59490	AT5G59810	AT2G34600
AT1G43330	AT5G52440	AT3G20970	AT2G47420	AT2G39500	AT4G05020	AT1G51190	AT2G29830	AT1G26420
AT5G48595	AT1G30580	AT3G23990	AT1G47278	AT4G26130	AT4G39890	AT3G48230	AT3G44091	AT1G32770
AT2G03930	AT1G61370	AT3G48040	AT1G27820	AT2G45970	AT5G07240	AT4G19200	AT3G06840	AT1G58270
AT1G32010	AT1G77180	AT4G26965	AT2G07696	AT5G03440	AT5G62930	AT5G28520	AT2G41390	AT2G41190
AT1G35240	AT2G17150	AT4G33060	AT1G73540	AT5G29000	AT1G53280	AT1G21970	AT2G43600	AT3G27620
AT1G41820	AT4G01650	AT1G18340	AT2G24205	AT5G54930	AT2G36230	AT1G23590	AT1G55070	AT5G51330
AT1G35540	AT4G38510	AT1G27600	AT4G00770	AT5G56260	AT3G04070	AT2G23630	AT4G14225	AT5G59200
AT1G78030	AT5G04550	AT2G31400	AT3G25265	AT1G29640	AT5G24400	AT3G19710	AT4G14270	AT3G29791
AT3G46140	AT5G08650	AT2G31450	AT5G63340	AT3G27690	AT5G60100	AT3G20760	AT2G20616	AT5G20100
AT1G47497	AT1G02840	AT3G23400	AT1G21340	AT1G76130	AT1G26870	AT4G18550	AT5G16090	AT4G23720
AT5G51620	AT1G53190	AT4G11860	AT5G27495	AT2G01940	AT2G18280	AT1G69260	AT5G60240	AT1G05615
AT3G22235	AT2G14680	AT4G18600	AT4G00040	AT2G21940	AT3G18080	AT1G70090	AT5G53750	AT5G06380
AT5G18380	AT2G20890	AT4G34830	AT1G22651	AT3G53670	AT1G26520	AT1G79400	AT3G13275	AT1G23550
AT1G20400	AT2G42780	AT5G46350	AT3G04700	AT1G32920	AT1G37150	AT2G38380	AT5G55980	AT2G43050
AT2G29605	AT2G45250	AT1G14570	AT3G14340	AT5G46160	AT1G65900	AT2G41070	AT1G08860	AT3G60730
AT3G33528	AT3G23750	AT1G15280	AT2G22201	AT3G45285	AT2G38630	AT4G18050	AT1G60095	AT5G47470
AT3G31401	AT4G28690	AT1G23820	AT3G05725	AT1G76185	AT3G14960	AT5G52510	AT2G23050	AT1G67130
AT5G28350	AT5G65670	AT1G27630	AT2G44620	AT3G12650	AT3G17230	AT1G28640	AT3G48390	AT1G22380
AT1G43720	AT1G26150	AT2G17420	AT3G23325	AT4G16008	AT3G49730	AT1G69810	AT5G05160	AT2G21450
AT2G03936	AT1G65985	AT2G24765	AT5G26912	AT4G40045	AT4G16800	AT3G09220	AT1G20160	AT2G34180
AT1G40083	AT1G69640	AT2G43210	AT2G37410	AT1G62290	AT4G27620	AT4G09770	AT2G15890	AT3G59850
AT1G73607	AT2G11910	AT3G21175	AT5G24200	AT4G18990	AT5G08415	AT1G13740	AT2G32780	AT5G56080
AT4G07670	AT3G44280	AT3G24630	AT4G09070	AT5G19020	AT5G10030	AT3G21770	AT4G27190	AT2G28260
AT3G28640	AT3G48870	AT3G53090	AT1G54210	AT5G48930	AT5G41170	AT1G22015	AT5G01330	AT4G35900
AT4G03930	AT3G52560	AT3G62010	AT4G26840	AT2G03760	AT1G49240	AT1G64110	AT5G09360	AT5G53520
AT2G19802	AT4G11960	AT4G35890	AT5G56170	AT3G24216	AT2G46530	AT2G26850	AT5G65230	AT5G65300
AT1G53887	AT4G13350	AT4G38040	AT5G33355	AT2G43795	AT3G15260	AT1G33811	AT2G38250	AT1G69050
AT1G03200	AT4G31880	AT5G38860	AT5G54050	AT5G46850	AT3G45870	AT3G57780	AT1G04560	AT3G51380
AT2G03931	AT5G01350	AT5G46560	AT1G53543	AT4G23870	AT5G10610	AT1G31885	AT2G36830	AT1G10640
AT5G28450	AT5G22040	AT1G09160	AT3G44171	AT2G22880	AT5G58120	AT2G15310	AT1G78990	AT1G76430
AT3G32100	AT1G73920	AT1G16570	AT5G37050	AT2G31345	AT5G62165	AT5G05270	AT2G41240	AT3G50740
AT3G29570	AT2G06255	AT1G32900	AT5G63480	AT1G13635	AT2G37550	AT5G25960	AT1G03650	AT3G61040
AT5G02700	AT2G18770	AT1G49670	AT3G62040	AT2G26370	AT2G41300	AT5G38200	AT1G30250	AT5G38700
AT2G11620	AT2G32910	AT1G73200	AT4G32208	AT2G43120	AT4G17280	AT5G41070	AT4G03010	AT1G12080
AT3G43083	AT2G34250	AT1G73960	AT1G27350	AT4G04450	AT4G26370	AT3G53350	AT5G25010	AT5G25600
AT3G44210	AT3G16850	AT1G79830	AT4G22870	AT5G03770	AT3G61290	AT5G02330	AT1G14730	AT5G23230
AT4G36925	AT3G60340	AT3G11620	AT5G38980	AT5G22500	AT5G13750	AT5G17260	AT3G05310	AT1G14930
AT2G22426	AT5G01920	AT3G44600	AT4G34690	AT5G23330	AT5G45370	AT5G20420	AT5G67340	AT5G05350
AT3G42550	AT5G06700	AT3G52260	AT4G30960	AT5G45280	AT5G48900	AT5G46540	AT1G65090	AT5G53030
AT2G07750	AT5G42270	AT3G55480	AT4G00860	AT5G58790	AT1G18360	AT5G57350	AT3G55100	AT5G60200
AT3G29450	AT1G25260	AT4G24730	AT1G78922	AT2G27510	AT1G74020	AT5G58780	AT5G61480	AT5G64230
AT3G43260	AT1G53510	AT4G33010	AT4G10110	AT4G39570	AT2G36770	AT3G13784	AT5G12043	AT3G58300
AT2G03937	AT2G03390	AT4G38130	AT3G20220	AT5G37760	AT2G39650	AT1G69530	AT1G59675	AT2G13550
AT4G05071	AT4G36860	AT5G19370	AT1G13245	AT4G38490	AT3G06050	AT2G20950	AT2G45940	AT1G63600
AT2G09990	AT5G23520	AT5G51700	AT1G79960	AT2G43550	AT3G56400	AT4G33820	AT1G61930	AT3G14880
AT1G49715	AT5G59770	AT5G64130	AT2G19590	AT1G49475	AT5G18900	AT5G16340	AT1G65050	AT1G32030
AT3G43340	AT1G32360	AT1G08750	AT2G37630	AT4G24300	AT5G25370	AT3G44770	AT5G54990	AT5G49300
AT1G57660	AT1G79380	AT1G75170	AT3G56320	AT1G12663	AT5G62070	AT5G56960	AT2G14560	AT1G06170
AT4G04632	AT1G80750	AT1G80810	AT4G04900	AT3G25600	AT1G35490	AT3G28510	AT5G11550	AT1G57750
AT4G37500	AT2G14740	AT2G28600	AT3G06142	AT5G44170	AT2G29065	AT5G47800	AT3G23030	AT1G78750
AT4G08876	AT3G28715	AT2G43650	AT4G10330	AT5G63010	AT2G45340	AT5G66560	AT2G24510	AT3G46810
AT5G35069	AT4G15415	AT3G11960	AT1G64130	AT1G17250	AT4G10020	AT3G52600	AT3G19400	AT2G33200
AT2G14270	AT4G17080	AT3G55600	AT3G57490	AT1G19430	AT5G22980	AT4G15210	AT4G25845	AT1G16500
AT1G36000	AT4G24290	AT4G13670	AT2G11891	AT1G76440	AT1G15350	AT5G53390	AT5G11830	AT2G20620
AT1G12340	AT4G25080	AT5G46400	AT3G42570	AT3G56800	AT3G19850	AT3G29035	AT4G12940	AT1G46408
AT2G06570	AT5G06265	AT5G49970	AT1G07820	AT4G37050	AT3G56480	AT4G24220	AT4G28340	AT1G60410
AT3G24465	AT5G26610	AT5G54900	AT4G01700	AT5G47440	AT1G16825	AT1G32970	AT1G77405	AT1G64260
AT3G42560	AT1G04820	AT1G03520	AT5G64820	AT5G56620	AT1G71250	AT1G68850	AT5G59760	AT1G64890
AT3G60970	AT1G13150	AT1G06580	AT1G50320	AT5G17390	AT3G20860	AT5G26000	AT5G22670	AT2G15090
AT5G30520	AT3G13100	AT1G09570	AT5G48905	AT1G24735	AT4G23160	AT2G39870	AT5G58850	AT3G23450
AT4G03113	AT4G32420	AT1G13450	AT2G21970	AT4G21740	AT4G23180	AT5G15130	AT2G31425	AT3G51570
AT3G32050	AT4G35250	AT1G20960	AT1G76920	AT5G65370	AT1G17600	AT5G15310	AT1G47220	AT4G03320
AT1G41880	AT5G19900	AT1G29410	AT3G27540	AT2G35670	AT3G19120	AT5G10530	AT3G24790	AT1G66420
AT2G04925	AT1G01350	AT3G60820	AT3G47620	AT4G15396	AT3G23430	AT5G46610	AT3G51240	AT5G41440
AT1G33070	AT1G01540	AT5G02670	AT4G09950	AT4G17350	AT4G25940	AT1G13300	AT4G29770	AT5G12050
AT2G02610	AT1G76350	AT5G25060	AT5G62540	AT4G35100	AT5G02130	AT2G37010	AT4G02040	AT5G14345
AT5G38378	AT2G45140	AT5G38510	AT1G70949	AT5G39990	AT5G48375	AT4G18190	AT1G06225	AT5G52500
AT2G46787	AT3G09980	AT1G18160	AT5G63670	AT5G40390	AT5G67630	AT1G09380	AT5G05400	AT1G04890
AT4G19270	AT3G24160	AT1G25420	AT1G49435	AT5G65570	AT2G47820	AT1G11370	AT5G67090	AT1G25510
AT4G34070	AT5G04490	AT2G25355	AT5G60340	AT1G66145	AT4G15410	AT1G63910	AT3G53550	AT1G68640
AT2G13720	AT5G30490	AT3G14010	AT4G28650	AT4G16710	AT1G67650	AT5G01040	AT2G43371	AT2G45900
AT1G03495	AT5G52470	AT4G05530	AT4G13615	AT4G05170	AT2G33630	AT5G50790	AT4G16515	AT4G36880
AT3G43148	AT1G12520	AT4G34030	AT1G27420	AT1G10370	AT3G17590	AT2G28671	AT5G03204	AT5G19580
AT4G13570	AT1G33490	AT5G11900	AT3G48205	AT3G16870	AT4G24540	AT5G35940	AT3G20850	AT3G01970
AT2G24780	AT1G51730	AT5G26180	AT5G40595	AT4G39880	AT4G26540	AT5G62020	AT5G07160	AT3G04620
AT1G57860	AT1G55350	AT5G30495	AT4G30620	AT5G23035	AT4G27130	AT1G16380	AT5G63660	AT1G04778
AT5G28465	AT3G02450	AT1G08450	AT4G11070	AT5G42232	AT5G06710	AT5G01540	AT1G21010	AT2G23250
AT5G36228	AT3G21865	AT1G11390	AT2G34460	AT5G60335	AT2G18890	AT2G17690	AT2G33830	AT2G16890
AT3G32036	AT3G59990	AT1G19650	AT3G22436	AT5G59910	AT5G59190	AT2G24220	AT2G36440	AT1G53060
AT3G45920	AT4G14990	AT1G23360	AT5G18100	AT4G32295	AT1G29240	AT4G37980	AT5G44350	AT1G53830
AT5G27790	AT5G23630	AT2G25800	AT5G20660	AT3G25930	AT3G59140	AT1G43640	AT4G14780	AT3G25980
AT2G01450	AT1G35680	AT2G43945	AT1G54950	AT3G61190	AT4G15955	AT1G52120	AT5G18090	AT4G28365
AT2G26980	AT1G75660	AT3G58670	AT3G08610	AT1G61390	AT4G34710	AT4G03340	AT1G12845	AT3G46770
AT3G22380	AT2G23080	AT4G13430	AT2G26020	AT2G36490	AT5G63910	AT5G01050	AT1G65630	AT1G35890
AT4G16215	AT2G23350	AT5G02070	AT5G53895	AT3G26980	AT1G13410	AT5G07030	AT3G27330	AT4G14480
AT3G33187	AT2G32730	AT5G42660	AT2G44650	AT4G10380	AT1G34630	AT5G16740	AT4G11610	AT3G14440
AT3G45790	AT2G43160	AT5G49830	AT3G51920	AT5G64480	AT2G45280	AT1G20180	AT2G15345	AT4G14090
AT2G04060	AT3G52890	AT1G18485	AT3G03920	AT2G21180	AT4G21550	AT1G80310	AT2G32100	AT4G21230
AT2G03300	AT4G30990	AT2G03480	AT2G23985	AT5G11890	AT5G64240	AT4G37430	AT4G15650	AT5G12000
AT2G03932	AT1G50570	AT2G44870	AT2G04900	AT2G16600	AT3G18535	AT5G11920	AT1G11920	AT5G66020
AT3G26800	AT2G40360	AT3G04830	AT1G31812	AT4G08530	AT4G21220	AT5G35950	AT2G26160	AT2G20520
AT5G55790	AT3G02220	AT3G21200	AT4G09130	AT5G37860	AT4G34480	AT1G52030	AT5G24790	AT1G17345
AT4G02000	AT3G13530	AT3G55070	AT2G22100	AT4G13520	AT5G07225	AT2G20720	AT2G39790	AT2G24840
AT4G13020	AT3G15070	AT3G59290	AT5G18407	AT4G16210	AT5G08120	AT5G43240	AT1G31380	AT2G01360
AT5G52080	AT3G18640	AT4G09680	AT2G01620	AT4G27530	AT5G14100	AT3G62610	AT5G48350	AT1G16930
AT4G10660	AT3G24170	AT4G18160	AT5G50345	AT2G25190	AT5G54840	AT4G36988	AT4G09190	AT1G80110
AT4G22420	AT4G32410	AT4G27100	AT4G16195	AT3G21220	AT1G70210	AT1G60970	AT2G24285	AT3G19990
AT5G34830	AT5G19010	AT5G11750	AT1G73177	AT4G19170	AT2G22840	AT1G61130	AT4G35655	AT3G52010
AT1G35410	AT5G22320	AT5G63440	AT4G13095	AT5G40560	AT4G32040	AT5G50940	AT2G29350	AT2G24080
AT3G43880	AT5G47040	AT5G66950	AT2G41430	AT5G67560	AT5G03470	AT1G15460	AT5G09970	AT4G18280
AT1G54775	AT5G60960	AT1G09210	AT2G38350	AT3G24100	AT5G24310	AT5G40150	AT5G23400	AT2G43270
AT1G45190	AT1G18620	AT1G23330	AT1G16840	AT5G63500	AT5G62970	AT5G37490	AT1G10540	AT5G67010
AT1G36756	AT1G65010	AT1G59910	AT5G52150	AT3G26690	AT1G79820	AT5G42720	AT1G78850	AT5G25425
AT3G44010	AT2G25080	AT1G67120	AT1G31940	AT2G33735	AT3G10630	AT3G20260	AT5G63180	AT1G14890
AT2G18130	AT2G25640	AT1G72740	AT3G15518	AT3G49480	AT3G49920	AT4G32230	AT3G42830	AT2G42410
AT3G23910	AT3G02360	AT2G17200	AT2G03810	AT4G40042	AT3G50420	AT1G51340	AT5G56110	AT5G55090
AT1G61190	AT3G04450	AT3G19510	AT4G20300	AT2G30985	AT1G07890	AT2G38920	AT2G05330	AT1G22460
AT2G22990	AT3G62290	AT3G22470	AT5G46880	AT3G51790	AT1G68930	AT3G09940	AT1G66720	AT5G19040
AT3G47965	AT4G00660	AT4G20910	AT1G22067	AT3G15450	AT2G32860	AT3G45760	AT4G36110	AT5G20830
AT1G58235	AT4G15570	AT4G24810	AT2G43386	AT5G56795	AT2G39660	AT5G37260	AT5G28000	AT5G45080
AT3G32090	AT5G55660	AT5G16070	AT1G03410	AT4G30550	AT3G48790	AT2G29370	AT4G16750	AT1G35333
AT5G28885	AT5G59830	AT5G18480	AT1G21920	AT2G20070	AT5G03250	AT3G20530	AT3G10590	AT5G58010
AT2G16490	AT1G65650	AT5G44790	AT1G61860	AT3G56180	AT1G04680	AT1G65190	AT3G50280	AT1G33710
AT4G16860	AT2G07180	AT2G37860	AT3G55850	AT5G08360	AT1G67400	AT5G26920	AT1G11145	AT4G09110
AT3G24050	AT2G16485	AT3G03140	AT5G48150	AT2G13350	AT1G71070	AT2G27000	AT4G08950	AT4G10596
AT3G24542	AT5G07740	AT3G06980	AT4G16980	AT1G79120	AT2G01420	AT4G13690	AT1G07240	AT5G40790
AT4G20690	AT5G35750	AT3G48710	AT3G13662	AT2G12646	AT2G45100	AT5G05180	AT1G33090	AT2G29380
AT4G04423	AT5G37475	AT4G15420	AT3G56290	AT4G11090	AT3G47590	AT1G70550	AT1G70450	AT4G27950
AT3G28530	AT5G53440	AT4G32320	AT5G05370	AT5G16970	AT4G20440	AT4G16045	AT2G44250	AT1G09750
AT5G35405	AT1G26550	AT4G33380	AT3G55250	AT2G20700	AT5G36150	AT5G24180	AT3G06990	AT1G64255
AT3G45525	AT1G30400	AT5G12400	AT4G28660	AT2G14900	AT1G47480	AT5G44480	AT3G53950	AT3G24240
AT1G41920	AT1G53300	AT1G14830	AT4G11845	AT1G19394	AT3G09010	AT3G04030	AT5G56570	AT4G38781
AT3G20950	AT2G22120	AT1G51590	AT4G08028	AT1G78260	AT3G21310	AT3G25570	AT5G66640	AT2G35736
AT4G23080	AT2G33255	AT1G54220	AT5G35100	AT2G30410	AT3G54320	AT3G25572	AT1G17380	AT1G50690
AT3G32190	AT4G32440	AT2G23810	AT1G69935	AT3G22460	AT4G31100	AT1G01120	AT1G63820	AT1G01390
AT2G20453	AT4G32551	AT2G34930	AT5G28052	AT5G11412	AT1G50890	AT4G15300	AT3G24210	AT2G24600
AT5G36080	AT5G21170	AT3G08505	AT1G08590	AT1G65720	AT2G05630	AT1G26250	AT1G12560	AT4G15980
AT1G36920	AT5G36230	AT3G45750	AT1G14480	AT4G30730	AT2G16730	AT3G21380	AT1G66630	AT5G54020
AT5G26717	AT1G27510	AT4G14147	AT1G20875	AT5G17220	AT3G46650	AT3G56220	AT5G66430	AT5G58670
AT1G53282	AT1G62750	AT5G09880	AT1G67340	AT1G56240	AT3G54340	AT5G50930	AT5G43550	AT5G55690
AT2G05635	AT1G69940	AT5G38150	AT2G15300	AT1G71750	AT3G63380	AT1G04490	AT1G54980	AT5G64100
AT4G08949	AT2G21170	AT5G51080	AT4G16695	AT1G14200	AT4G11060	AT3G03540	AT2G02320	AT3G57740
AT1G36272	AT3G60030	AT5G64050	AT5G55210	AT4G21830	AT4G14050	AT2G23900	AT1G17510	AT5G48980
AT5G48515	AT4G10710	AT5G66680	AT3G20362	AT3G55910	AT4G26760	AT3G25050	AT1G31335	AT1G01110
AT1G21928	AT4G36800	AT1G52500	AT5G60210	AT1G30475	AT5G01780	AT3G50930	AT1G57565	AT1G34580
AT4G03740	AT5G04670	AT1G71270	AT5G55140	AT1G57790	AT5G51870	AT4G29780	AT4G24370	AT1G68150
AT5G28070	AT5G53540	AT1G80680	AT1G16810	AT1G10330	AT1G26090	AT3G49055	AT3G10460	AT2G02690
AT5G35120	AT2G37478	AT3G57660	AT5G15254	AT5G51105	AT3G07650	AT5G54620	AT1G78860	AT4G18350
AT2G10550	AT2G37480	AT3G57810	AT2G01310	AT1G78190	AT3G55140	AT5G59550	AT1G31000	AT5G55780
AT1G35400	AT2G40400	AT4G08510	AT5G44860	AT1G52760	AT4G02700	AT1G66800	AT5G48060	AT4G26340
AT2G07718	AT2G40540	AT4G26510	AT3G22770	AT5G36120	AT4G11530	AT1G54560	AT3G52330	AT1G52415
AT4G10603	AT3G12980	AT5G45510	AT2G29300	AT2G40520	AT4G35590	AT3G03260	AT1G67290	AT1G11040
AT2G38255	AT3G20430	AT1G03590	AT1G66390	AT3G15890	AT4G38220	AT4G17030	AT5G60650	AT3G15950
AT2G16030	AT3G61240	AT1G18150	AT1G06260	AT4G24170	AT1G09940	AT4G37060	AT5G05910	AT4G39790
AT1G34440	AT4G36400	AT1G52670	AT2G33180	AT4G26090	AT2G23950	AT5G38020	AT2G02660	AT5G16410
AT2G16040	AT5G18500	AT1G53850	AT3G15580	AT5G11510	AT3G03490	AT3G25280	AT4G29270	AT5G59590
AT2G24615	AT5G32450	AT1G70310	AT3G12260	AT5G49780	AT3G53900	AT1G16360	AT5G63230	AT2G32360
AT5G32597	AT5G48340	AT2G20310	AT4G11175	AT2G03830	AT4G19370	AT3G13090	AT2G35585	AT1G11684
AT1G35035	AT1G14400	AT2G36680	AT3G62400	AT1G61790	AT5G59020	AT3G28490	AT5G64490	AT3G18485
AT5G27238	AT1G31500	AT3G05160	AT4G12760	AT5G44430	AT5G63380	AT1G48220	AT1G25425	AT1G67860
AT3G42475	AT1G54170	AT3G06480	AT2G03680	AT2G45630	AT5G65310	AT3G43860	AT3G62680	AT2G46375
AT1G73310	AT1G72550	AT3G07660	AT1G53030	AT1G61160	AT1G31950	AT4G02180	AT3G58450	AT1G02530
AT3G30235	AT1G77680	AT3G54460	AT4G04680	AT1G18530	AT1G51390	AT3G44720	AT4G25225	AT4G02280
AT5G17233	AT2G36530	AT4G00290	AT1G19240	AT3G45970	AT1G64300	AT1G68780	AT5G52990	AT5G20310
AT5G45428	AT2G41680	AT4G23650	AT1G19730	AT2G14160	AT2G37790	AT3G53590	AT1G12100	AT5G62480
AT2G04031	AT3G01910	AT4G33090	AT2G44304	AT3G12820	AT3G53440	AT4G38260	AT1G31400	AT5G58680
AT3G42155	AT3G12130	AT4G34570	AT2G21320	AT1G13755	AT3G58820	AT1G74650	AT1G79160	AT5G66110
AT3G43150	AT4G15802	AT5G16210	AT3G20270	AT1G03350	AT4G04220	AT2G36325	AT4G26530	AT4G39720
AT2G27530	AT1G26560	AT5G49820	AT1G49400	AT1G32450	AT5G10920	AT1G66290	AT5G18710	AT3G04210
AT4G02950	AT1G27000	AT1G53290	AT5G18362	AT3G26300	AT1G10580	AT2G25220	AT5G56510	AT3G45580
AT4G04580	AT1G69420	AT1G75400	AT5G44572	AT4G00550	AT1G11290	AT2G28690	AT1G08005	AT1G03490
AT2G11851	AT2G32710	AT2G45300	AT3G10526	AT4G10290	AT1G62420	AT3G28790	AT1G68270	AT5G23030
AT5G45430	AT2G38330	AT3G02690	AT1G51640	AT4G27560	AT1G66920	AT5G20860	AT2G30650	AT4G27920
AT4G38300	AT3G12810	AT3G14840	AT2G17220	AT4G36640	AT2G27590	AT4G19760	AT3G58260	AT1G78740
AT4G08073	AT3G19420	AT3G48190	AT3G44400	AT1G80200	AT2G45850	AT5G10600	AT5G07060	AT1G18770
AT2G33175	AT4G26450	AT3G53110	AT3G53510	AT1G74929	AT3G13672	AT4G35110	AT5G20470	AT1G22470
AT2G06906	AT5G22830	AT3G61690	AT1G76300	AT1G26762	AT4G20430	AT5G59700	AT3G61090	AT4G16460
AT3G30768	AT1G58110	AT4G04340	AT5G15320	AT5G37730	AT4G22320	AT5G11420	AT3G47030	AT2G42005
AT3G25020	AT4G17840	AT5G06460	AT1G53542	AT4G01335	AT4G34180	AT5G60470	AT5G59110	AT3G23240
AT3G42050	AT4G30950	AT5G49510	AT4G19905	AT1G27135	AT5G20260	AT1G01680	AT1G24405	AT2G03160
AT3G43470	AT5G18760	AT5G51730	AT5G61220	AT1G12110	AT5G38550	AT5G26810	AT1G51920	AT1G18250
AT5G39480	AT5G28290	AT1G16260	AT4G30760	AT1G12210	AT5G52450	AT5G28960	AT2G16835	AT4G19630
AT5G02811	AT5G37680	AT1G48090	AT2G03180	AT2G30560	AT3G07640	AT2G34080	AT5G66340	AT1G23350
AT1G62620	AT5G47620	AT1G49730	AT3G45590	AT3G17380	AT3G23330	AT5G24940	AT5G22520	AT2G21260
AT3G46590	AT5G48970	AT1G77030	AT3G03828	AT3G45640	AT3G59150	AT2G37460	AT1G54890	AT3G48850
AT2G13150	AT1G02305	AT1G79210	AT4G15953	AT5G40550	AT5G11640	AT3G59340	AT3G58340	AT3G48237
AT2G11623	AT1G29951	AT2G17320	AT1G27300	AT5G54500	AT5G39785	AT4G21895	AT5G53680	AT5G52620
AT4G10870	AT1G55460	AT2G22400	AT1G68585	AT5G66250	AT1G73820	AT1G51270	AT1G27990	AT4G18610
AT2G11005	AT1G60650	AT2G32500	AT3G61580	AT3G15353	AT3G57520	AT4G26170	AT1G44414	AT2G40170
AT2G03470	AT2G33430	AT2G33820	AT5G19090	AT2G15740	AT4G05120	AT1G22080	AT5G47306	AT1G02900
AT4G02890	AT3G19290	AT2G35360	AT3G60080	AT3G02340	AT1G19710	AT2G25540	AT1G08670	AT3G21330
AT4G06583	AT3G27260	AT2G37500	AT5G43211	AT5G03995	AT1G54030	AT5G25920	AT1G36940	AT1G77855
AT3G27350	AT3G47520	AT2G40270	AT1G50190	AT1G74940	AT3G02160	AT5G63710	AT1G78490	AT3G44326
AT4G11430	AT3G51270	AT3G46100	AT2G25690	AT1G74880	AT3G20100	AT1G64080	AT3G09930	AT3G48700
AT4G04078	AT4G32640	AT4G31990	AT5G28080	AT5G05830	AT4G19560	AT1G75820	AT3G55690	AT3G49930
AT1G38630	AT5G26740	AT5G04870	AT1G07300	AT5G59340	AT4G26800	AT2G23410	AT4G39480	AT1G49610
AT5G29613	AT5G50310	AT5G06140	AT2G19146	AT1G29720	AT4G32450	AT2G29060	AT5G54070	AT5G53210
AT5G28660	AT5G62880	AT5G11960	AT1G67670	AT1G29740	AT5G18390	AT2G33350	AT1G28070	AT5G66350
AT1G70290	AT1G06400	AT5G20165	AT4G15910	AT1G32080	AT1G22920	AT3G25420	AT1G15530	AT4G21010
AT4G06526	AT1G15750	AT5G26360	AT2G47844	AT2G37680	AT1G49490	AT5G17980	AT1G30220	AT4G22640
AT5G28590	AT1G31540	AT5G54090	AT1G73030	AT5G24160	AT4G22120	AT3G51960	AT1G43910	AT5G02540
AT5G32590	AT1G54710	AT1G53390	AT3G49230	AT5G01480	AT5G45780	AT3G55930	AT1G71060	AT5G42200
AT2G13542	AT2G16940	AT1G73670	AT1G09310	AT1G71730	AT5G66380	AT3G15650	AT2G32830	AT1G04580
AT1G29930	AT5G15090	AT2G17580	AT5G49640	AT5G47160	AT1G19025	AT3G16460	AT1G32375	AT1G26450
AT2G19030	AT5G19220	AT3G61050	AT3G09975	AT1G62790	AT1G43780	AT1G78530	AT2G01340	AT1G56300
AT2G04037	AT5G20890	AT4G00650	AT4G30570	AT4G05523	AT2G36410	AT4G09780	AT2G22905	AT1G61750
AT2G12875	AT5G44290	AT4G32710	AT1G64320	AT2G47710	AT3G18230	AT5G10220	AT1G58170	AT2G18540
AT2G07440	AT1G65590	AT5G10780	AT3G60180	AT1G67775	AT3G45140	AT4G03500	AT2G04020	AT3G13390
AT2G13980	AT2G28000	AT5G47490	AT1G26290	AT2G40233	AT3G53305	AT3G28380	AT5G61650	AT4G01870
AT2G04270	AT2G40490	AT5G57035	AT2G30766	AT1G30480	AT4G16270	AT3G52780	AT2G46535	AT1G07410
AT2G15710	AT2G43330	AT1G47640	AT3G48231	AT1G73470	AT5G38010	AT2G31910	AT3G59220	AT4G18335
AT3G05840	AT3G50950	AT1G59990	AT1G55110	AT3G23000	AT1G74310	AT2G35310	AT1G12550	AT1G35720
AT4G08097	AT3G55620	AT1G78882	AT2G22430	AT4G32380	AT2G23790	AT3G20980	AT1G62500	AT1G78720
AT1G22767	AT4G30160	AT2G17110	AT4G33100	AT5G07790	AT3G62220	AT5G20870	AT5G63690	AT3G48290
AT4G38330	AT5G03905	AT4G28910	AT3G48690	AT5G07830	AT4G33495	AT5G49850	AT1G02940	AT1G05675
AT2G15180	AT5G55070	AT5G19910	AT5G03030	AT5G43230	AT5G13050	AT2G03560	AT5G51900	AT1G70140
AT4G03728	AT1G49950	AT5G27490	AT3G06680	AT5G47340	AT5G66140	AT5G39090	AT2G46860	AT4G15480
AT5G24890	AT1G77300	AT1G16560	AT5G23730	AT5G63800	AT1G28470	AT1G79580	AT3G26770	AT5G60800
AT5G28720	AT3G28710	AT1G34150	AT3G01050	AT4G10260	AT1G32120	AT2G39920	AT4G00920	AT5G61800
AT2G26810	AT4G22485	AT1G45180	AT4G11760	AT1G07950	AT1G64060	AT3G62670	AT4G11890	AT4G28140
AT5G28550	AT5G12120	AT1G60670	AT1G51650	AT1G59510	AT1G72175	AT5G61520	AT1G23340	AT1G73330
AT2G23321	AT5G35690	AT2G19880	AT4G25130	AT2G38420	AT2G20680	AT1G32640	AT5G15030	AT3G20710
AT3G32904	AT1G34210	AT2G44520	AT1G15415	AT2G07673	AT2G39100	AT3G44990	AT1G78450	AT3G46890
AT1G37010	AT1G51370	AT5G53350	AT1G21210	AT2G22520	AT3G56470	AT4G34135	AT1G23910	AT3G19600
AT2G19510	AT1G56610	AT1G29840	AT2G20619	AT3G55820	AT4G14590	AT5G40540	AT4G25250	AT1G24140
AT5G41774	AT2G22080	AT1G60940	AT4G28740	AT3G44190	AT4G35870	AT1G78950	AT4G32800	AT1G15360
AT2G03030	AT3G60600	AT1G72440	AT4G36540	AT4G02405	AT5G19025	AT3G10960	AT1G30790	AT5G50030
AT3G08762	AT3G63520	AT2G30280	AT5G60280	AT5G42030	AT5G27680	AT3G23010	AT1G24060	AT3G59590
AT2G15930	AT4G15900	AT2G46920	AT1G11760	AT1G59670	AT1G26530	AT5G03590	AT3G22057	AT5G20710
AT2G16620	AT4G16110	AT3G15460	AT2G20490	AT1G44094	AT1G59740	AT2G43000	AT4G01410	AT2G34820
AT4G33320	AT4G23730	AT4G08790	AT1G63090	AT4G33610	AT3G62560	AT2G46960	AT5G66800	AT5G54560
AT1G07770	AT5G27300	AT4G38630	AT5G66730	AT1G77145	AT5G17210	AT3G05640	AT5G41300	AT3G10430
AT2G11462	AT5G40670	AT5G07920	AT2G29540	AT3G60640	AT1G24320	AT3G48770	AT5G38790	AT5G59280
AT3G55573	AT5G48610	AT5G22780	AT3G09735	AT1G01710	AT1G78895	AT4G37850	AT2G30220	AT1G14960
AT1G42710	AT5G50960	AT5G55810	AT5G54460	AT2G13810	AT4G21705	AT1G62440	AT1G77650	AT1G52490
AT1G10190	AT5G57280	AT1G28440	AT4G13380	AT3G01690	AT1G13080	AT1G01430	AT2G34555	AT2G02300
AT4G03590	AT1G02470	AT2G01480	AT1G28250	AT4G16430	AT1G33080	AT3G19380	AT3G57120	AT3G20640
AT1G50520	AT1G35580	AT2G20140	AT4G18590	AT5G39450	AT2G22660	AT4G18340	AT2G42870	AT4G35180
AT3G30222	AT1G65540	AT3G05760	AT5G53820	AT5G54130	AT3G14450	AT2G32370	AT1G21390	AT3G15670
AT4G04110	AT2G06530	AT3G46220	AT1G50732	AT5G59690	AT4G12080	AT2G35000	AT1G54280	AT4G09870
AT1G36922	AT2G29790	AT4G14605	AT1G29420	AT2G14620	AT1G01740	AT3G01420	AT4G29050	AT1G19320
AT5G63168	AT2G35510	AT5G14760	AT1G28307	AT5G23460	AT1G20840	AT3G19250	AT4G20470	AT1G17420
AT5G26580	AT3G02170	AT5G15080	AT5G46417	AT2G21195	AT1G76160	AT5G39390	AT3G46910	AT1G33260
AT1G42700	AT4G22920	AT5G23820	AT5G47640	AT2G28850	AT2G01770	AT5G55550	AT3G01961	AT1G65160
AT1G63370	AT4G25690	AT5G59610	AT1G78150	AT1G15870	AT2G33240	AT5G63970	AT3G48675	AT2G24130
AT5G40890	AT4G25692	AT5G61530	AT5G14400	AT1G77540	AT2G48000	AT5G07490	AT1G33102	AT4G25390
AT5G44830	AT4G32470	AT1G52160	AT1G76100	AT4G12860	AT3G01820	AT4G17460	AT3G18470	AT5G18690
AT1G35850	AT4G35910	AT1G64150	AT3G50360	AT5G05365	AT4G29420	AT1G36150	AT4G10190	AT3G54310
AT1G62920	AT5G41190	AT2G35155	AT1G21190	AT4G00530	AT4G37470	AT5G03200	AT4G12280	AT4G14080
AT2G22720	AT5G54730	AT3G26450	AT4G11100	AT4G24380	AT4G39530	AT2G38646	AT3G25717	AT5G51920
AT3G14670	AT1G04790	AT4G09640	AT1G52330	AT1G12244	AT5G01110	AT1G59970	AT5G42203	AT5G66260
AT3G42148	AT1G47970	AT4G23460	AT4G33690	AT5G51370	AT5G13400	AT1G23000	AT2G39782	AT1G65907
AT2G07140	AT1G64570	AT4G27640	AT1G70960	AT3G13674	AT5G48840	AT3G16370	AT1G62280	AT2G37925
AT3G55665	AT1G71720	AT5G17070	AT2G38340	AT5G38195	AT1G30870	AT3G62720	AT2G34870	AT5G03510
AT5G37230	AT1G72390	AT5G63520	AT2G34390	AT2G18328	AT1G05640	AT4G20860	AT1G04645	AT3G61840
AT1G35040	AT1G73180	AT1G65280	AT1G75690	AT5G65580	AT1G48380	AT5G04120	AT3G25573	AT5G20390
AT2G05642	AT1G74510	AT2G14835	AT2G18990	AT4G12005	AT2G20780	AT5G16450	AT1G24540	AT1G74820
AT2G06500	AT2G21270	AT2G19940	AT5G43185	AT2G26190	AT2G38570	AT1G14880	AT1G63550	AT1G64870
AT1G36078	AT3G58510	AT5G26850	AT4G39917	AT3G18400	AT3G63270	AT3G60328	AT2G28120	AT2G37380
AT1G01550	AT4G23895	AT1G12700	AT2G18400	AT4G18970	AT4G20450	AT1G69485	AT3G02930	AT1G10980
AT3G24255	AT5G07630	AT1G70490	AT5G26673	AT2G20805	AT4G21903	AT5G46010	AT3G28650	AT1G23700
AT1G35375	AT5G67385	AT1G71310	AT4G37690	AT1G68510	AT5G43060	AT3G48240	AT2G26560	AT2G33400
AT1G35900	AT2G02730	AT2G13440	AT5G44570	AT1G63522	AT5G66860	AT2G05580	AT3G01270	AT3G29340
AT3G44440	AT2G19390	AT2G37660	AT1G03680	AT3G05936	AT2G38320	AT2G39725	AT3G18660	AT5G45530
AT2G05100	AT2G21370	AT3G10810	AT3G09700	AT1G49430	AT4G27550	AT2G47040	AT4G01760	AT2G34990
AT1G23290	AT2G31580	AT3G55320	AT2G27145	AT1G54880	AT5G43090	AT3G44930	AT5G60070	AT2G41230
AT5G42640	AT4G11800	AT3G59630	AT1G33240	AT2G17290	AT1G14290	AT4G22060	AT5G66816	AT5G18300
AT5G29624	AT5G35080	AT4G10400	AT5G09660	AT2G34060	AT1G67440	AT5G16430	AT5G54950	AT5G06250
AT5G48605	AT5G53170	AT4G19180	AT5G17470	AT3G16800	AT1G80900	AT2G44360	AT3G50060	AT3G30460
AT4G20670	AT5G59460	AT4G29080	AT2G31490	AT3G47550	AT2G36730	AT2G29150	AT3G17152	AT3G14740
AT2G06960	AT1G04420	AT1G43900	AT1G68907	AT3G58660	AT3G13150	AT2G40995	AT1G49030	AT2G34185
AT3G49010	AT1G78420	AT1G50620	AT2G36485	AT3G60120	AT3G59420	AT5G53270	AT5G61630	AT3G03910
AT4G11840	AT2G43110	AT1G76390	AT2G27130	AT5G23510	AT4G15765	AT1G13605	AT2G22760	AT3G22400
AT4G35430	AT3G07790	AT2G22300	AT3G50685	AT4G22700	AT4G39240	AT1G66120	AT1G15125	AT4G34160
AT1G48912	AT3G13750	AT3G07610	AT2G24395	AT5G45100	AT1G31850	AT4G05340	AT3G16120	AT2G45406
AT2G12900	AT3G52840	AT3G56130	AT1G51020	AT1G66475	AT4G26680	AT5G50260	AT5G42510	AT2G45610
AT3G27850	AT4G21790	AT3G62750	AT4G00416	AT1G35467	AT5G15980	AT5G58830	AT1G51330	AT4G38410
AT1G34400	AT5G22650	AT4G03200	AT4G33640	AT5G57310	AT5G49945	AT1G80860	AT1G17710	AT3G26270
AT1G61200	AT5G42240	AT4G30210	AT3G17400	AT1G04684	AT1G56145	AT4G20390	AT5G63250	AT4G38190
AT2G07707	AT1G61870	AT4G36870	AT1G52618	AT1G67910	AT1G73760	AT3G54120	AT5G27690	AT4G33985
AT1G18320	AT2G14880	AT5G03290	AT3G03456	AT5G14110	AT2G33847	AT3G50337	AT4G38825	AT5G42040
AT4G04402	AT3G21430	AT5G51150	AT1G26910	AT1G79780	AT2G37035	AT1G78310	AT1G76480	AT3G11800
AT3G59060	AT3G60050	AT1G15730	AT5G02502	AT4G37660	AT2G38170	AT3G50550	AT1G04600	AT5G65590
AT5G18280	AT4G21400	AT1G76150	AT1G36060	AT1G53580	AT2G39300	AT3G05685	AT1G69720	AT3G03410
AT5G28840	AT5G11700	AT2G17190	AT1G48620	AT2G30290	AT3G21580	AT4G27420	AT1G05020	AT2G36110
AT5G33393	AT1G53430	AT2G41740	AT3G03620	AT3G12620	AT4G12310	AT3G17890	AT2G41170	AT1G78390
AT1G01073	AT1G56310	AT3G04260	AT3G12230	AT3G22220	AT5G05760	AT2G14247	AT3G28415	AT5G55020
AT2G24870	AT2G17787	AT3G43610	AT3G03826	AT5G44040	AT5G17540	AT1G18220	AT5G04310	AT4G19940
AT1G38950	AT2G25010	AT4G17486	AT2G31432	AT5G64670	AT5G63060	AT2G30430	AT4G29850	AT2G37580
AT2G13430	AT2G27600	AT4G21100	AT2G31953	AT4G05590	AT1G09970	AT1G30550	AT1G28400	AT1G17744
AT5G34829	AT3G30260	AT4G29735	AT1G51230	AT2G40530	AT2G26710	AT3G03430	AT2G31620	AT4G19730
AT5G35470	AT4G00710	AT4G38890	AT3G12800	AT1G58007	AT3G44800	AT1G48390	AT2G46494	AT2G03580
AT5G29050	AT4G14950	AT5G26980	AT2G25610	AT4G04810	AT4G35500	AT4G30280	AT2G20835	AT3G51200
AT1G35150	AT5G08750	AT5G37590	AT2G07751	AT1G05970	AT3G19270	AT3G56500	AT5G46990	AT3G51450
AT1G45229	AT5G43810	AT5G45800	AT3G52090	AT1G02920	AT3G20390	AT1G74450	AT2G15760	AT3G51710
AT1G74050	AT5G45600	AT5G47750	AT5G60430	AT1G55265	AT4G15730	AT1G06830	AT5G07571	AT4G01350
AT1G36925	AT1G04190	AT5G49730	AT2G20208	AT1G68730	AT4G39820	AT2G32380	AT2G38900	AT5G12270
AT4G39925	AT1G10840	AT5G51140	AT3G56070	AT1G18490	AT1G74680	AT1G57580	AT1G49130	AT3G01840
AT2G13500	AT1G67870	AT1G10910	AT3G02700	AT1G78770	AT1G77350	AT3G57320	AT4G19680	AT3G61820
AT1G78080	AT2G14285	AT1G27750	AT3G45020	AT2G03500	AT2G28990	AT1G31320	AT3G61750	AT4G01080
AT2G07715	AT2G16640	AT1G31730	AT2G46735	AT2G19110	AT4G17250	AT4G11911	AT1G54860	AT4G29800
AT3G14650	AT2G23390	AT1G73875	AT4G12340	AT2G44220	AT4G25630	AT3G62810	AT5G53250	AT5G43030
AT4G09360	AT3G04670	AT3G03380	AT4G23900	AT3G04130	AT5G36110	AT2G28110	AT4G22650	AT5G64570
AT5G29210	AT3G04760	AT4G34390	AT3G27503	AT3G11480	AT1G07870	AT5G25820	AT1G76980	AT5G64620
AT3G32150	AT3G17450	AT5G06910	AT2G43760	AT4G02830	AT1G66280	AT1G52325	AT1G05730	AT4G20780
AT3G44660	AT3G58140	AT5G18830	AT4G38980	AT5G16440	AT1G71780	AT3G18235	AT2G36690	AT3G15357
AT5G35610	AT3G62090	AT5G23340	AT1G09260	AT5G44710	AT4G23260	AT4G03600	AT3G58890	AT4G11210
AT2G18160	AT4G30200	AT5G53310	AT4G22380	AT5G46870	AT4G29860	AT1G17860	AT4G39490	AT5G09540
AT4G02910	AT4G37590	AT5G53800	AT3G05890	AT1G69520	AT5G10110	AT5G61890	AT5G11050	AT1G19190
AT2G09838	AT5G02320	AT5G55840	AT1G79990	AT3G57062	AT5G40370	AT3G10986	AT4G35263	AT4G21240
AT2G11626	AT1G16180	AT1G02280	AT2G22340	AT5G15290	AT1G54990	AT1G48500	AT1G26390	AT3G12970
AT5G27310	AT1G29150	AT1G29690	AT4G24920	AT1G68238	AT1G64340	AT2G44450	AT2G39640	AT1G03890
AT4G09320	AT1G31300	AT1G55880	AT2G46567	AT4G12382	AT2G42830	AT2G47460	AT1G27490	AT1G30700
AT1G75180	AT1G51720	AT2G32000	AT2G04630	AT5G66005	AT3G30841	AT5G40720	AT5G59305	AT2G31770
AT2G02103	AT3G12360	AT2G37150	AT2G30420	AT2G17556	AT4G01480	AT2G40670	AT4G30230	AT5G48800
AT5G35920	AT4G13940	AT3G11470	AT2G04380	AT3G11740	AT4G01900	AT4G31280	AT1G32320	AT1G67260
AT1G58520	AT4G15880	AT4G01800	AT3G19080	AT1G26220	AT4G02550	AT1G34490	AT3G57690	AT5G09530
AT4G00960	AT4G38430	AT4G04870	AT3G59940	AT1G27380	AT5G24070	AT5G63150	AT2G45360	AT2G41660
AT5G33806	AT5G03415	AT5G03730	AT5G38330	AT2G27610	AT1G33100	AT1G58225	AT3G11300	AT1G74220
AT4G04650	AT5G42960	AT5G08450	AT4G10130	AT3G22080	AT2G35860	AT1G10717	AT2G38640	AT1G03660
AT1G62000	AT5G47820	AT5G18950	AT1G20290	AT5G18980	AT3G07880	AT1G69650	AT1G28370	AT2G24810
AT5G18403	AT5G61780	AT5G46180	AT1G28305	AT5G54380	AT3G16350	AT2G01920	AT1G11572	AT2G20030
AT3G44580	AT5G64740	AT5G65840	AT5G13510	AT1G32600	AT3G26780	AT3G14260	AT3G22680	AT3G32040
AT3G32896	AT1G08010	AT1G09040	AT3G47490	AT2G36053	AT4G08450	AT1G57980	AT1G33280	AT2G28840
AT4G37685	AT1G75560	AT1G11720	AT1G55330	AT3G21490	AT5G12040	AT4G17710	AT3G17580	AT4G00260
AT3G30778	AT2G33120	AT1G24340	AT3G06985	AT4G31930	AT1G18040	AT5G59100	AT1G70880	AT5G18130
AT2G10440	AT2G37570	AT1G52310	AT4G28440	AT2G07667	AT1G20880	AT1G12090	AT5G50220	AT5G57010
AT3G27040	AT3G09210	AT1G60620	AT4G28240	AT3G26610	AT2G30660	AT5G52480	AT1G34180	AT5G01860
AT5G43470	AT4G02450	AT2G06025	AT3G26880	AT2G37200	AT3G30290	AT3G02910	AT2G37560	AT3G09110
AT2G09840	AT4G32520	AT2G19160	AT1G56418	AT2G05900	AT3G53990	AT5G07880	AT3G19940	AT4G33330
AT3G42940	AT5G18400	AT2G38880	AT1G67950	AT1G51320	AT1G06120	AT3G13520	AT5G01150	AT5G36260
AT3G29790	AT5G20300	AT2G42240	AT1G21864	AT1G14549	AT3G17070	AT3G11650	AT1G04500	AT5G66390
AT2G45161	AT5G64020	AT2G44050	AT1G12423	AT5G40847	AT3G26600	AT1G09026	AT1G11070	AT1G18835
AT3G57040	AT5G65687	AT2G44100	AT1G27435	AT2G41870	AT3G45620	AT3G03980	AT1G30925	AT5G14510
AT4G06688	AT3G11760	AT3G07170	AT3G06040	AT3G16610	AT4G12070	AT5G25500	AT1G61560	AT5G38750
AT4G08920	AT3G17750	AT3G51460	AT1G70700	AT4G11050	AT4G35410	AT2G13660	AT2G04170	AT4G37450
AT4G38320	AT3G42170	AT3G56300	AT5G03320	AT5G20940	AT4G35460	AT3G30350	AT3G51690	AT3G13420
AT5G36300	AT3G47390	AT4G04920	AT1G54680	AT1G49010	AT5G25380	AT3G60530	AT5G66500	AT3G25490
AT5G42170	AT4G34110	AT4G09750	AT5G08290	AT4G33550	AT5G37980	AT5G43290	AT2G31082	AT3G52000
AT4G08874	AT5G13100	AT4G32360	AT1G50060	AT5G41450	AT5G51840	AT1G08880	AT2G33280	AT4G28670
AT2G12290	AT5G35980	AT5G27270	AT1G07320	AT1G72960	AT1G14820	AT1G26976	AT1G21327	AT5G56310
AT3G61826	AT5G42390	AT1G09660	AT5G23350	AT2G16960	AT2G38680	AT5G03840	AT1G50080	AT5G25400
AT5G41401	AT5G55190	AT1G60080	AT1G80780	AT2G18560	AT4G09810	AT3G04540	AT3G03776	AT1G67035
AT2G26120	AT5G64220	AT1G63290	AT3G24513	AT3G46400	AT5G51310	AT2G29130	AT3G22120	AT2G18270
AT3G32200	AT1G23020	AT1G65020	AT1G21770	AT4G03040	AT1G22910	AT5G26220	AT5G63740	AT4G17680
AT4G10880	AT1G27090	AT2G38610	AT4G23432	AT4G27880	AT1G61120	AT5G40690	AT5G23970	AT2G46630
AT5G28800	AT1G62780	AT2G41160	AT5G04760	AT5G23200	AT1G74550	AT4G29460	AT3G58400	AT3G20420
AT5G02960	AT1G77250	AT4G16470	AT1G22970	AT5G48335	AT1G76050	AT2G06925	AT3G04545	AT5G37460
AT1G31740	AT1G79020	AT4G33350	AT2G39975	AT5G11740	AT2G32010	AT1G61563	AT3G18570	AT3G62780
AT3G23171	AT2G26860	AT5G38880	AT2G03600	AT1G67360	AT3G54090	AT5G64950	AT5G45113	AT3G13229
AT2G11010	AT2G40430	AT5G45590	AT5G47830	AT2G31980	AT4G02610	AT2G28315	AT5G22250	AT5G59040
AT2G40310	AT3G04610	AT5G61130	AT3G16360	AT2G33810	AT4G31400	AT3G55190	AT1G31530	AT3G51910
AT3G42870	AT3G10250	AT1G04970	AT4G21216	AT5G11416	AT1G02660	AT5G15630	AT1G72800	AT4G18450
AT4G03580	AT3G10380	AT1G11200	AT3G48330	AT3G18330	AT1G51910	AT3G23170	AT5G49490	AT3G01331
AT4G07932	AT3G27390	AT1G35160	AT3G10195	AT1G30140	AT2G19400	AT3G16510	AT1G67865	AT5G50175
AT2G07734	AT5G09510	AT1G80070	AT4G00238	AT5G40070	AT2G31360	AT1G18871	AT1G78360	AT1G20520
AT4G06479	AT5G10650	AT2G18790	AT3G57340	AT1G21695	AT5G26040	AT3G22900	AT3G16960	AT3G51230
AT5G38930	AT5G55040	AT2G25605	AT4G03240	AT3G20993	AT5G43020	AT1G16916	AT2G47050	AT1G13110
AT4G39986	AT1G36980	AT2G33360	AT1G63800	AT3G04150	AT1G19850	AT1G79260	AT4G15700	AT2G26450
AT2G36881	AT1G64430	AT2G35050	AT3G28170	AT3G45480	AT1G22330	AT1G60913	AT1G12010	AT2G44500
AT5G28820	AT2G02410	AT3G02130	AT5G13780	AT3G53470	AT2G38800	AT2G43540	AT1G67590	AT4G37630
AT4G08878	AT2G03890	AT3G03120	AT5G46890	AT1G32690	AT2G45650	AT1G74190	AT2G14760	AT5G39320
AT1G29418	AT3G12640	AT3G59300	AT1G73940	AT5G20045	AT5G04250	AT4G23610	AT3G09790	AT3G22840
AT2G12905	AT3G23540	AT4G05160	AT5G24020	AT1G01090	AT5G18200	AT3G09310	AT3G52810	AT1G22030
AT1G11860	AT3G52920	AT4G15236	AT5G16480	AT3G05770	AT1G05230	AT5G24105	AT2G22460	AT1G20350
AT5G62690	AT4G03000	AT4G32730	AT1G48350	AT4G17360	AT2G17442	AT3G20997	AT5G61110	AT3G43250
AT2G04041	AT4G17900	AT5G13260	AT5G16486	AT5G28300	AT3G57920	AT2G18120	AT2G42540	AT5G10830
AT5G33898	AT4G31180	AT5G58710	AT4G23885	AT5G51260	AT4G01220	AT1G17455	AT1G70895	AT2G48130
AT3G23680	AT5G24830	AT2G01320	AT4G01595	AT5G62390	AT4G24250	AT1G04635	AT1G61060	AT1G09890
AT1G50290	AT5G40490	AT2G31740	AT1G02140	AT1G54300	AT4G29820	AT2G29600	AT1G09155	AT2G14290
AT2G13895	AT5G40530	AT3G24450	AT4G31560	AT4G14723	AT1G07180	AT3G23270	AT4G34770	AT2G18969
AT5G60964	AT5G42760	AT3G24900	AT3G43900	AT1G14455	AT1G63160	AT4G11290	AT4G26950	AT4G01703
AT2G07727	AT5G54750	AT3G25800	AT1G05385	AT1G49245	AT2G28100	AT5G05070	AT3G45490	AT3G11390
AT1G29910	AT1G48450	AT3G61010	AT5G09445	AT1G07473	AT3G11570	AT5G28646	AT3G10580	AT4G28811
AT5G43285	AT1G48790	AT4G11830	AT5G58990	AT5G41280	AT4G03380	AT1G19500	AT3G08490	AT5G06740
AT1G55615	AT1G58220	AT5G02270	AT5G59970	AT1G21400	AT4G09820	AT3G57480	AT4G18720	AT5G41620
AT2G21725	AT1G62670	AT5G10350	AT1G53680	AT1G80010	AT4G23140	AT5G41420	AT1G13950	AT3G13130
AT5G47930	AT1G67880	AT5G43830	AT3G44260	AT2G41540	AT5G01590	AT4G12390	AT1G18520	AT1G50720
AT2G22088	AT3G10840	AT5G56930	AT2G36940	AT3G14630	AT5G18370	AT3G04855	AT2G44790	AT3G60490
AT3G25719	AT4G06634	AT5G62530	AT3G19800	AT4G17770	AT5G19540	AT1G01180	AT2G22930	AT1G01190
AT5G24620	AT5G02830	AT1G56350	AT4G15310	AT2G05430	AT5G56150	AT3G60520	AT1G02074	AT1G68460
AT5G28730	AT5G24690	AT2G28210	AT2G29679	AT1G56345	AT3G62770	AT5G48950	AT1G08500	AT2G40340
AT1G01471	AT5G35620	AT2G36305	AT3G17845	AT2G30080	AT4G21215	AT3G53410	AT1G21670	AT3G50130
AT5G28060	AT1G31800	AT2G44350	AT4G31441	AT4G14103	AT4G26310	AT5G54470	AT1G31250	AT2G20515
AT1G62181	AT1G48840	AT4G05090	AT1G72630	AT2G43535	AT5G37780	AT3G05746	AT1G59500	AT4G36430
AT3G30849	AT3G04940	AT4G08180	AT1G66553	AT4G24805	AT1G18180	AT3G26940	AT1G63960	AT4G38401
AT2G05117	AT3G25910	AT5G19180	AT4G01915	AT2G02400	AT3G04890	AT5G49015	AT1G68420	AT3G19160
AT2G12880	AT3G47360	AT5G39710	AT1G31580	AT2G32487	AT3G49120	AT1G27240	AT1G79110	AT4G22460
AT1G44030	AT3G52950	AT5G41940	AT2G31141	AT3G04800	AT3G60260	AT3G05020	AT2G41910	AT2G32670
AT2G15110	AT1G47900	AT5G49940	AT2G18810	AT3G27060	AT5G18770	AT2G40113	AT2G44380	AT4G16480
AT2G16676	AT1G67680	AT5G56940	AT2G30933	AT4G21350	AT1G03760	AT1G20000	AT3G05440	AT5G35580
AT4G19110	AT2G26690	AT5G65900	AT3G52060	AT1G35250	AT4G11900	AT1G60350	AT3G11020	AT4G34170
AT5G34581	AT2G33040	AT1G50260	AT5G28020	AT2G16900	AT4G19220	AT4G13230	AT3G23637	AT3G16330
AT5G24352	AT2G37450	AT1G60140	AT5G57181	AT2G21330	AT4G29520	AT2G13623	AT3G28600	AT1G06330
AT3G54925	AT2G37975	AT1G78800	AT4G26710	AT3G54240	AT5G59130	AT5G42630	AT4G26030	AT1G12570
AT1G29440	AT3G54580	AT2G17820	AT2G18240	AT5G03130	AT1G73750	AT2G18080	AT5G36925	AT2G21480
AT2G13960	AT4G01290	AT3G49350	AT4G26350	AT3G03405	AT1G80560	AT5G58820	AT5G14920	AT5G37060
AT5G28090	AT4G19070	AT4G09980	AT5G35945	AT3G10585	AT2G05760	AT3G04250	AT3G13228	AT5G44700
AT2G05350	AT4G36690	AT4G30260	AT4G25210	AT5G39730	AT2G29630	AT3G21850	AT1G12170	AT4G19910
AT3G42770	AT5G05170	AT5G24740	AT5G22270	AT1G05590	AT3G03750	AT3G47510	AT3G21780	AT4G15755
AT5G39740	AT5G46580	AT5G41580	AT4G13860	AT3G60330	AT3G51250	AT4G14380	AT2G36260	AT3G15280
AT1G58242	AT5G58380	AT5G42970	AT1G68680	AT2G26400	AT3G54710	AT1G22590	AT1G07440	AT1G29179
AT4G40100	AT1G33810	AT5G48830	AT2G35820	AT3G27270	AT4G11310	AT5G48070	AT1G48660	AT5G11930
AT2G25210	AT1G35460	AT5G57300	AT1G70209	AT1G77450	AT5G12180	AT4G14040	AT2G19440	AT5G47600
AT4G01328	AT1G51450	AT2G01270	AT2G22155	AT4G16000	AT5G15640	AT5G11210	AT1G56410	AT1G14390
AT2G06908	AT1G67170	AT2G23890	AT3G09863	AT2G28400	AT5G49770	AT5G65500	AT2G26135	AT1G63530
AT5G38430	AT3G48760	AT2G30050	AT2G37170	AT1G32430	AT2G13610	AT1G80100	AT5G23100	AT1G73380
AT1G36970	AT5G48220	AT3G22290	AT1G31170	AT2G32785	AT2G28620	AT1G02440	AT3G57110	AT2G02580
AT4G04640	AT5G54580	AT3G22942	AT3G06780	AT5G17600	AT2G40950	AT1G22270	AT2G42440	AT3G48280
AT4G08460	AT5G60360	AT3G24350	AT1G05340	AT1G21840	AT4G33150	AT2G12475	AT1G64235	AT5G09805
AT5G45573	AT1G20220	AT5G08470	AT5G05960	AT1G51060	AT5G22400	AT5G11410	AT1G68450	AT4G22170
AT1G64950	AT1G73840	AT5G12130	AT1G62180	AT2G05530	AT5G60230	AT3G28958	AT1G19830	AT2G42350
AT5G35490	AT2G46230	AT5G14310	AT5G02020	AT1G71450	AT1G78130	AT2G25625	AT2G15640	AT2G40085
AT3G42140	AT2G48160	AT5G16150	AT5G43480	AT1G15920	AT2G22560	AT3G50440	AT1G51055	AT1G73580
AT4G08593	AT3G47120	AT5G24340	AT4G14615	AT5G33330	AT2G47850	AT1G01695	AT2G02310	AT2G41930
AT5G44060	AT4G19640	AT5G52280	AT3G52350	AT1G13900	AT3G16030	AT1G26773	AT3G47480	AT1G31990
AT1G44446	AT4G27570	AT5G53890	AT3G10610	AT2G01430	AT5G02620	AT2G21045	AT1G15000	AT4G31020
AT5G08670	AT5G06060	AT2G18465	AT3G32052	AT4G15040	AT5G51830	AT2G41410	AT1G54620	AT4G11940
AT5G35890	AT5G09380	AT2G41720	AT5G46900	AT4G16146	AT1G70260	AT5G17847	AT3G11750	AT4G25470
AT3G43490	AT5G62130	AT3G13490	AT1G18480	AT2G39410	AT1G72160	AT5G19640	AT5G54420	AT1G48190
AT5G11200	AT1G17050	AT3G21110	AT3G26742	AT3G22030	AT3G01360	AT5G23370	AT2G31945	AT1G69470
AT5G35630	AT1G30890	AT4G21770	AT3G17155	AT4G38860	AT5G04850	AT1G66230	AT3G42725	AT1G79770
AT1G20967	AT1G63500	AT5G13190	AT3G15270	AT1G17530	AT1G27120	AT3G17720	AT1G16515	AT2G14635
AT2G04066	AT2G33390	AT5G28040	AT2G36180	AT2G05380	AT1G69610	AT4G01245	AT1G56550	AT4G24110
AT1G36100	AT2G34560	AT1G27150	AT3G10860	AT5G16453	AT2G17370	AT1G72610	AT1G65780	AT1G23760
AT1G62610	AT2G43680	AT2G39810	AT1G55120	AT3G62550	AT4G10200	AT1G47317	AT2G46770	AT3G61390
AT5G27606	AT3G13200	AT2G44065	AT2G41510	AT1G20693	AT5G41570	AT2G42760	AT4G02420	AT4G05190
AT5G35603	AT3G21690	AT3G53030	AT5G25130	AT1G63830	AT5G45660	AT5G41500	AT5G10170	AT1G65770
AT4G09650	AT3G28820	AT4G08280	AT4G16330	AT1G66250	AT5G57370	AT2G41940	AT5G45840	AT1G02020
AT1G13880	AT4G11970	AT4G14455	AT1G59730	AT3G04930	AT5G66060	AT1G08250	AT5G56410	AT1G05280
AT1G26580	AT4G15215	AT4G37130	AT5G48990	AT4G36790	AT1G56710	AT3G49845	AT5G58930	AT1G10400
AT1G43170	AT4G17560	AT1G05410	AT1G31630	AT1G51360	AT1G77410	AT2G01180	AT1G64620	AT1G80690
AT2G01008	AT4G28860	AT1G07670	AT1G80940	AT2G35240	AT2G40815	AT3G26290	AT1G72460	AT4G15200
AT2G07200	AT5G03520	AT1G20950	AT4G19150	AT4G38940	AT3G01100	AT5G01820	AT3G15170	AT5G24090
AT1G54420	AT5G14050	AT1G58025	AT2G28040	AT5G59080	AT3G13020	AT1G48690	AT3G23060	AT2G03190
AT4G09800	AT5G14600	AT1G79930	AT5G52370	AT2G01200	AT4G17550	AT4G28703	AT5G11940	AT1G25250
AT5G06020	AT5G49220	AT3G22190	AT4G29530	AT5G01410	AT4G24140	AT5G46670	AT2G44390	AT1G21140
AT5G35290	AT1G25350	AT3G57410	AT3G52130	AT4G14403	AT4G36890	AT4G19865	AT3G18710	AT4G03630
AT3G47500	AT1G79090	AT4G35860	AT1G19910	AT3G04190	AT5G12900	AT4G25560	AT3G18450	AT3G47200
AT1G66590	AT3G51770	AT5G06600	AT5G23760	AT3G04770	AT1G08920	AT2G42100	AT5G05290	AT4G28150
AT2G12945	AT4G17040	AT5G17290	AT4G34920	AT3G07470	AT1G32960	AT3G21750	AT3G58250	AT5G64430
AT2G13363	AT5G27390	AT1G26660	AT5G40855	AT3G23830	AT2G18840	AT2G46130	AT3G25200	AT1G32570
AT3G33293	AT5G62790	AT1G36050	AT5G42980	AT5G64552	AT3G18270	AT1G68090	AT1G07490	AT5G14602
AT2G30032	AT1G02750	AT1G48600	AT3G46560	AT3G13677	AT3G51520	AT5G01881	AT4G23550	AT3G63110
AT2G11200	AT1G14110	AT3G56680	AT5G51010	AT1G51080	AT3G53400	AT2G16790	AT5G07700	AT1G05540
AT3G33494	AT2G22980	AT4G14160	AT1G47820	AT3G20865	AT4G33140	AT5G12235	AT4G35840	AT3G26200
AT2G10975	AT3G18890	AT4G38360	AT5G15520	AT1G21280	AT4G33945	AT5G13080	AT2G03840	AT3G49040
AT2G06845	AT3G55630	AT5G03830	AT1G21780	AT2G26600	AT5G15390	AT3G02770	AT4G25820	AT5G15430
AT1G52220	AT3G57000	AT5G18640	AT1G29590	AT3G55450	AT5G18550	AT1G26790	AT1G32910	AT5G20690
AT1G70600	AT3G59970	AT5G26160	AT2G20960	AT5G14780	AT5G44780	AT3G45160	AT3G01311	AT5G47150
AT4G05080	AT4G10360	AT1G09840	AT4G10850	AT5G25430	AT5G65070	AT4G14819	AT3G62070	AT1G06137
AT4G22370	AT4G28600	AT1G11755	AT5G27320	AT5G44530	AT3G26280	AT1G28590	AT5G11970	AT5G01640
AT4G01640	AT4G34240	AT1G19490	AT1G69980	AT1G07020	AT4G21410	AT3G07920	AT1G72110	AT5G60000
AT3G30805	AT5G13650	AT1G43580	AT1G07730	AT4G36410	AT4G22110	AT3G55090	AT2G41860	AT3G47190
AT2G13450	AT1G04960	AT1G56440	AT1G07725	AT4G19829	AT5G17380	AT5G46130	AT5G26660	AT4G01950
AT2G26620	AT1G09980	AT1G79720	AT2G46040	AT1G24577	AT5G46600	AT2G22425	AT1G60190	AT3G52440
AT4G00070	AT1G73350	AT2G26590	AT4G28770	AT1G20600	AT5G56780	AT4G18930	AT4G26150	AT5G21130
AT5G16110	AT1G77090	AT2G40070	AT1G56200	AT3G18030	AT3G07080	AT5G26100	AT5G56560	AT1G66600
AT5G35475	AT2G04845	AT3G06960	AT1G10360	AT4G39675	AT3G18840	AT3G19580	AT5G57130	AT1G14080
AT5G65005	AT2G24340	AT4G04770	AT3G44780	AT3G08000	AT3G53970	AT1G34046	AT5G47130	AT1G20065
AT1G71320	AT2G25050	AT4G15290	AT2G38230	AT2G14846	AT5G06400	AT4G24660	AT2G01505	AT4G28815
AT1G63057	AT2G26030	AT4G29130	AT3G18410	AT1G01305	AT5G39350	AT2G16130	AT1G64030	AT1G06920
AT4G05320	AT2G45670	AT4G36650	AT5G67390	AT1G20405	AT5G55930	AT2G47010	AT3G03190	AT3G50330
AT4G18150	AT3G04980	AT5G14210	AT3G07910	AT4G13090	AT1G79480	AT3G62499	AT1G62980	AT1G78760
AT5G37473	AT5G50870	AT5G23080	AT5G53045	AT1G72760	AT4G36160	AT3G22650	AT5G10660	AT4G12100
AT5G04853	AT5G59480	AT5G28530	AT2G02498	AT2G18980	AT4G36380	AT4G33565	AT3G18720	AT5G57720
AT3G04721	AT1G01970	AT1G18440	AT5G24480	AT3G01200	AT5G10560	AT3G10940	AT1G23205	AT2G21680
AT5G28780	AT1G07960	AT1G29900	AT5G60820	AT4G14200	AT5G17460	AT1G71200	AT2G12170	AT5G09800
AT4G07524	AT1G28060	AT1G31150	AT5G13090	AT5G25620	AT1G33330	AT3G13403	AT3G53232	AT5G04640
AT5G56865	AT2G42210	AT1G48598	AT4G15950	AT5G53500	AT1G59560	AT3G63310	AT5G19870	AT2G29770
AT4G03723	AT3G17650	AT1G52520	AT1G12910	AT3G23350	AT2G30140	AT5G23180	AT3G43829	AT5G39650
AT2G14000	AT3G19980	AT1G70570	AT1G52695	AT4G26470	AT2G46780	AT2G19310	AT1G80865	AT1G24620
AT1G36230	AT3G43400	AT2G19490	AT4G40040	AT1G50340	AT1G14590	AT5G01280	AT1G49110	AT1G33590
AT4G07666	AT3G58030	AT3G15080	AT5G25020	AT3G01400	AT1G28690	AT1G10585	AT5G50270	AT4G30940
AT2G12935	AT4G22720	AT3G17300	AT1G26799	AT4G18650	AT1G51860	AT3G12685	AT1G78320	AT5G50115
AT4G27090	AT5G27350	AT3G49000	AT3G27200	AT1G19980	AT2G31730	AT4G28485	AT5G37960	AT4G31640
AT1G55250	AT5G35460	AT4G39690	AT4G16451	AT1G21200	AT3G30842	AT4G09490	AT5G22380	AT2G24696
AT2G06420	AT5G51460	AT5G04320	AT5G44568	AT4G01130	AT3G32920	AT2G35380	AT3G52460	AT2G34580
AT2G12940	AT1G10920	AT5G18940	AT5G02160	AT4G17790	AT4G16770	AT3G51030	AT5G03790	AT2G46750
AT3G31950	AT1G14710	AT5G58040	AT5G43620	AT5G13460	AT4G17100	AT1G76760	AT1G08100	AT4G10630
AT4G10220	AT1G43560	AT5G60580	AT5G49600	AT5G57240	AT5G13940	AT3G50123	AT1G53023	AT5G43040
AT4G19090	AT1G45230	AT2G24830	AT5G37750	AT5G66000	AT5G15840	AT3G61678	AT1G75520	AT5G55650
AT2G35970	AT1G53750	AT3G03100	AT1G73440	AT5G67190	AT1G19950	AT1G13490	AT3G59330	AT3G62960
AT3G43153	AT1G62390	AT3G06483	AT2G02440	AT1G28375	AT2G25737	AT1G51840	AT4G25434	AT3G49580
AT5G22960	AT1G68940	AT3G11730	AT2G04039	AT3G03600	AT3G09350	AT2G32765	AT5G60530	AT3G58540
AT2G07708	AT1G75100	AT3G27300	AT3G52900	AT3G17150	AT5G66610	AT3G03850	AT1G44160	AT2G39980
AT4G08967	AT2G46280	AT3G52240	AT1G73655	AT1G62200	AT1G04310	AT1G52390	AT3G13782	AT5G47450
AT1G36240	AT3G02555	AT3G54860	AT1G27860	AT3G09540	AT1G51550	AT1G14060	AT3G15510	AT1G08790
AT2G02280	AT3G18380	AT4G20850	AT2G15370	AT3G47250	AT2G20270	AT4G34630	AT4G25310	AT4G14440
AT3G42385	AT3G26630	AT5G10060	AT1G62370	AT3G57710	AT3G12530	AT1G58460	AT5G02780	AT5G47170
AT2G07310	AT4G20480	AT5G37690	AT5G46790	AT1G55010	AT3G21660	AT3G49780	AT5G14990	AT5G22870
AT3G25520	AT4G34020	AT5G61790	AT3G47920	AT3G02800	AT3G58930	AT1G67623	AT5G64510	AT5G50080
AT3G31910	AT5G10070	AT1G10600	AT3G24890	AT2G29480	AT1G01920	AT2G29125	AT1G59940	AT1G54230
AT3G30247	AT5G24120	AT1G50730	AT1G55207	AT5G46980	AT5G07710	AT1G55080	AT1G61450	AT2G04500
AT5G38920	AT5G45470	AT2G43190	AT3G02180	AT5G42110	AT1G07615	AT2G32890	AT1G56380	AT3G06710
AT4G06639	AT1G11460	AT3G54010	AT2G28440	AT2G22730	AT2G29960	AT5G64080	AT3G15050	AT5G35715
AT1G18130	AT1G22430	AT4G01570	AT1G65420	AT3G46500	AT2G38430	AT5G02560	AT3G21680	AT2G34370
AT4G15560	AT1G29550	AT4G17010	AT2G46000	AT4G09430	AT3G11680	AT5G66658	AT3G13160	AT3G05960
AT5G24930	AT1G51745	AT5G02950	AT2G43480	AT4G32285	AT4G20240	AT1G16960	AT3G06090	AT3G62730
AT2G16015	AT1G69010	AT5G19780	AT1G47786	AT1G03400	AT4G35550	AT5G08790	AT3G14452	AT4G35010
AT2G06090	AT1G73480	AT5G38220	AT3G50682	AT1G75270	AT4G36680	AT4G17500	AT5G66607	AT5G11230
AT2G07521	AT2G21390	AT1G23780	AT2G24550	AT4G27410	AT5G44380	AT4G12490	AT2G21490	AT1G43000
AT4G10845	AT2G28310	AT1G61000	AT4G02715	AT1G76020	AT1G17460	AT1G53330	AT5G10040	AT4G39360
AT3G29033	AT2G29210	AT4G00760	AT5G26262	AT4G02733	AT1G32380	AT1G05560	AT2G15130	AT4G06746
AT2G02840	AT2G32540	AT4G36290	AT2G24290	AT4G01580	AT3G55180	AT2G30500	AT2G29170	AT4G16820
AT5G06030	AT3G14930	AT5G06670	AT3G50700	AT1G03320	AT4G03220	AT5G10150	AT5G13830	AT5G65510
AT1G69620	AT3G16940	AT5G24590	AT3G63080	AT2G40580	AT4G34960	AT3G45245	AT1G78460	AT2G17600
AT4G39200	AT3G25545	AT1G08845	AT4G27710	AT4G13560	AT5G07340	AT3G61200	AT1G60470	AT2G19070
AT1G47940	AT3G52120	AT1G55900	AT3G27770	AT5G19970	AT5G13610	AT1G66080	AT3G46710	AT4G37900
AT2G10340	AT4G18370	AT1G80000	AT4G14770	AT3G27880	AT5G26670	AT1G76952	AT5G15870	AT3G09750
AT1G04270	AT4G28260	AT2G05840	AT4G18020	AT3G58720	AT5G37950	AT1G72416	AT3G57830	AT2G47560
AT1G46696	AT5G03280	AT3G02580	AT3G44380	AT2G22145	AT5G46330	AT5G45740	AT4G11580	AT2G28725
AT2G07760	AT5G09810	AT3G09670	AT1G21866	AT5G27580	AT5G50375	AT2G41225	AT5G20670	AT3G29636
AT3G30230	AT5G16270	AT3G09820	AT1G69460	AT5G66052	AT1G22510	AT1G51035	AT5G08330	AT5G39370
AT4G22410	AT5G64300	AT4G09180	AT2G31271	AT5G39850	AT1G27500	AT4G02360	AT1G29180	AT3G24060
AT1G43260	AT1G17980	AT4G17540	AT1G66870	AT1G51140	AT3G14000	AT5G53600	AT4G11190	AT1G73740
AT2G31218	AT1G55180	AT4G18950	AT2G46580	AT1G52240	AT5G46280	AT1G08940	AT3G06740	AT2G48010
AT5G28781	AT2G14260	AT4G20130	AT2G23940	AT2G03360	AT5G49900	AT5G65850	AT3G58240	AT2G27750
AT2G35750	AT2G26990	AT4G21060	AT1G55675	AT2G18910	AT5G66055	AT3G44718	AT1G19040	AT5G03750
AT1G47740	AT2G31900	AT4G27680	AT4G02080	AT2G25450	AT1G26500	AT1G22290	AT4G32890	AT2G19970
AT2G07280	AT3G46610	AT5G03540	AT1G51100	AT3G16560	AT2G17260	AT2G36080	AT5G55410	AT4G11745
AT2G13273	AT4G06599	AT5G17410	AT5G63470	AT3G57630	AT1G16920	AT2G28680	AT1G14420	AT1G25450
AT2G33440	AT5G08530	AT5G23120	AT5G53205	AT4G22100	AT1G71490	AT4G17470	AT2G29930	AT1G74490
AT3G55750	AT5G13440	AT5G42470	AT1G11840	AT4G27320	AT1G75200	AT4G20200	AT2G35890	AT5G54700
AT5G16130	AT5G48640	AT5G42480	AT2G11271	AT5G28510	AT3G07190	AT4G34131	AT3G54520	AT5G63730
AT5G42260	AT1G17500	AT5G45760	AT2G43010	AT4G21930	AT3G09040	AT3G28620	AT4G22240	AT3G50510
AT2G10602	AT1G35620	AT5G46470	AT4G01330	AT2G33260	AT3G53320	AT4G18830	AT5G54690	AT3G62180
AT1G45163	AT1G36310	AT2G25760	AT4G26040	AT1G13790	AT5G12920	AT3G01440	AT3G20840	AT3G57260
AT3G06700	AT2G19385	AT2G25830	AT5G52960	AT1G64330	AT5G23940	AT1G71470	AT4G31800	AT1G02620
AT3G27830	AT2G38950	AT3G06350	AT2G26500	AT2G22920	AT1G64180	AT2G03550	AT5G59370	AT1G05920
AT2G10965	AT3G07810	AT3G13030	AT1G66200	AT2G47630	AT3G12860	AT1G33600	AT1G62270	AT1G18265
AT4G07740	AT3G53360	AT3G47990	AT2G05160	AT3G49115	AT5G01620	AT2G43871	AT3G05730	AT5G57810
AT1G34170	AT4G33620	AT3G54790	AT3G59470	AT2G17070	AT5G11670	AT4G12930	AT2G31430	AT3G09032
AT1G49005	AT4G39960	AT4G14910	AT5G24550	AT1G74055	AT5G21105	AT4G33145	AT3G46130	AT2G25360
AT2G07020	AT5G04600	AT4G32130	AT5G52060	AT2G31180	AT1G51830	AT1G08770	AT1G64200	AT4G34250
AT3G45800	AT5G18120	AT5G16140	AT5G43750	AT2G23110	AT3G53170	AT3G50610	AT1G31090	AT3G51410
AT2G07825	AT5G35450	AT5G63870	AT1G52740	AT1G15260	AT5G51170	AT5G42440	AT3G08630	AT5G14330
AT4G09880	AT1G07530	AT1G05890	AT3G43120	AT3G29070	AT5G62220	AT3G51470	AT1G14315	AT1G43810
AT4G08267	AT1G31430	AT1G30520	AT5G60440	AT5G65880	AT1G03030	AT3G18580	AT5G13620	AT2G15318
AT1G37020	AT2G20130	AT2G18410	AT3G16712	AT1G08065	AT3G52570	AT2G28900	AT1G72350	AT1G02250
AT5G02840	AT2G29650	AT2G36910	AT5G04047	AT1G71040	AT5G49520	AT1G53100	AT1G09575	AT2G19660
AT5G34869	AT2G39170	AT4G29040	AT2G03440	AT1G80420	AT2G34510	AT1G70500	AT4G02370	AT2G22500
AT3G61827	AT3G24200	AT5G45620	AT3G52040	AT2G28760	AT2G42120	AT1G73860	AT3G46700	AT5G57530
AT5G27850	AT3G42790	AT5G55700	AT2G03690	AT2G30990	AT2G43180	AT2G22942	AT5G02110	AT5G66660
AT4G08640	AT5G14720	AT5G59180	AT5G40980	AT2G36290	AT1G34350	AT3G13310	AT5G12460	AT3G09130
AT3G33393	AT5G22800	AT5G62670	AT4G38680	AT3G05030	AT2G02740	AT3G01175	AT5G66631	AT4G21050
AT2G04063	AT5G38830	AT5G64440	AT5G58800	AT3G18130	AT2G22750	AT1G23110	AT5G40190	AT2G34140
AT3G30220	AT1G06220	AT1G22200	AT5G20160	AT3G43990	AT3G54920	AT1G80440	AT1G70870	AT1G51530
AT1G36732	AT1G18660	AT1G27960	AT2G19790	AT4G16765	AT5G41800	AT3G46860	AT3G12890	AT3G01830
AT2G44120	AT1G45000	AT3G02860	AT1G68526	AT5G24960	AT1G21320	AT2G44630	AT2G24683	AT3G20370
AT4G08170	AT2G06010	AT4G00140	AT2G01860	AT5G46200	AT1G69480	AT1G67980	AT4G22470	AT4G00350
AT5G20290	AT2G19330	AT4G13870	AT5G38895	AT3G02242	AT1G72860	AT2G29440	AT1G20320	AT4G14670
AT1G62863	AT2G20320	AT4G23660	AT1G61570	AT5G51580	AT3G24420	AT5G20810	AT5G04890	AT1G66850
AT3G03626	AT2G24420	AT4G26550	AT4G34870	AT1G27660	AT4G31820	AT2G03130	AT5G06650	AT3G49750
AT4G15000	AT2G34860	AT5G51640	AT5G36910	AT2G26820	AT5G19530	AT1G51823	AT4G27400	AT1G16030
AT5G09340	AT3G17000	AT5G55390	AT2G20430	AT2G43630	AT1G15110	AT5G07450	AT3G02980	AT1G60030
AT1G36675	AT3G17470	AT1G50360	AT2G27500	AT3G01890	AT1G56570	AT2G27480	AT2G21510	AT5G14011
AT2G07827	AT3G26100	AT3G18620	AT5G42130	AT3G09970	AT1G71790	AT2G44010	AT3G11820	AT3G57240
AT5G48620	AT3G46290	AT4G26410	AT1G48195	AT3G44540	AT2G03380	AT3G01980	AT3G13710	AT1G53163
AT5G26640	AT5G57870	AT5G27600	AT3G07450	AT3G47790	AT2G39910	AT3G46901	AT3G18200	AT3G29260
AT3G61035	AT5G66810	AT5G43100	AT1G75950	AT5G13070	AT5G14610	AT3G49690	AT3G25180	AT4G25490
AT5G39645	AT1G23280	AT1G26160	AT4G22513	AT3G06970	AT1G14460	AT5G03310	AT5G13670	AT1G05800
AT5G43401	AT2G31510	AT1G50430	AT2G03750	AT4G31960	AT3G08910	AT3G48209	AT5G61430	AT5G22930
AT3G32130	AT2G41790	AT1G63640	AT3G02730	AT4G25707	AT3G47090	AT4G36500	AT5G63085	AT2G32800
AT1G06040	AT3G06650	AT2G35390	AT1G69325	AT2G29430	AT4G20235	AT2G38310	AT1G18390	AT4G02190
AT1G43171	AT3G12300	AT4G12010	AT1G58070	AT4G16230	AT4G23010	AT3G20900	AT1G63450	AT4G24510
AT3G29797	AT3G55050	AT4G12650	AT4G29905	AT2G16535	AT4G37940	AT5G49700	AT1G80090	AT5G58890
AT3G53890	AT4G27820	AT4G25180	AT5G45010	AT5G52900	AT5G07590	AT1G69500	AT3G28880	AT5G14290
AT1G43415	AT5G67240	AT5G04130	AT5G22210	AT2G27420	AT1G65790	AT3G59690	AT3G46520	AT5G07330
AT5G26970	AT1G33290	AT5G51220	AT1G11530	AT1G10200	AT2G32160	AT4G00467	AT5G01850	AT2G01300
AT3G42780	AT1G56290	AT1G27650	AT2G27580	AT5G51090	AT2G41820	AT2G21010	AT5G25390	AT1G13670
AT3G31430	AT1G57700	AT1G59520	AT2G15029	AT3G22060	AT3G46480	AT3G43580	AT2G25680	AT5G22180
AT1G31600	AT1G62914	AT2G40060	AT4G03175	AT5G62320	AT3G53190	AT4G28090	AT4G38820	AT1G60240
AT1G40390	AT1G78630	AT3G07530	AT2G05320	AT1G11570	AT5G42250	AT5G11180	AT5G04820	AT3G49340
AT4G05631	AT3G06920	AT3G07630	AT1G14205	AT4G28068	AT1G65810	AT4G37140	AT1G34280	AT1G64940
AT4G26640	AT4G11160	AT3G25580	AT1G17150	AT5G24155	AT1G65920	AT4G13680	AT1G12064	AT2G28590
AT5G22700	AT5G47310	AT3G49840	AT3G23340	AT1G52990	AT3G04220	AT5G03170	AT3G10990	AT3G10000
AT1G14320	AT5G57930	AT4G05420	AT4G39160	AT3G51700	AT1G08460	AT4G34970	AT5G09500	AT3G13760
AT2G24880	AT1G43190	AT5G10540	AT5G05598	AT3G57150	AT1G29200	AT4G25780	AT4G00232	AT5G39220
AT3G43280	AT1G60640	AT5G15910	AT5G51120	AT4G00170	AT1G30270	AT5G19980	AT2G41330	AT5G57220
AT5G35300	AT2G02800	AT5G20010	AT1G29960	AT4G21560	AT2G35075	AT1G02160	AT1G64640	AT5G67520
AT1G13360	AT2G17340	AT5G53770	AT1G42560	AT5G56860	AT2G40100	AT2G24470	AT3G61900	AT1G15190
AT1G30230	AT3G21250	AT5G65540	AT1G56650	AT5G65550	AT3G24230	AT5G49170	AT1G49860	AT1G04880
AT3G02560	AT3G26850	AT5G66520	AT4G19830	AT5G23930	AT3G43790	AT5G65330	AT1G61710	AT2G46950
AT3G25690	AT3G62120	AT1G13860	AT5G08335	AT1G26510	AT4G26430	AT5G03210	AT2G01510	AT5G08240
AT3G30320	AT4G12790	AT1G32500	AT5G55710	AT1G15430	AT4G35260	AT1G49570	AT2G17050	AT5G42900
AT3G42640	AT5G55940	AT1G45150	AT5G09830	AT1G80400	AT1G05780	AT1G57570	AT2G38860	AT3G43710
AT1G35614	AT1G08830	AT2G04540	AT1G19990	AT2G44830	AT1G72890	AT2G27960	AT3G04181	AT1G07340
AT1G55175	AT1G52730	AT2G31190	AT3G57930	AT3G50090	AT5G44490	AT4G01170	AT4G21120	AT5G02990
AT1G69760	AT1G67350	AT2G42450	AT1G08120	AT4G01610	AT1G12370	AT1G34419	AT5G07430	AT5G51930
AT2G11651	AT1G67700	AT3G03070	AT1G69588	AT4G08290	AT1G27310	AT5G49860	AT5G35390	AT1G55365
AT2G02835	AT2G18760	AT3G07980	AT3G61890	AT4G20940	AT1G55740	AT1G66360	AT4G12480	AT3G14060
AT2G13640	AT3G20000	AT3G18600	AT3G23715	AT5G16000	AT2G03260	AT5G05440	AT5G37910	AT3G22920
AT3G42473	AT4G17640	AT3G28550	AT2G40880	AT5G47360	AT2G35100	AT2G30310	AT3G46160	AT1G48930
AT2G12977	AT4G24090	AT3G56040	AT4G08250	AT5G26960	AT2G35600	AT5G05250	AT5G40460	AT3G28740
AT3G30845	AT4G35470	AT4G20930	AT5G06040	AT3G55240	AT5G25440	AT1G05550	AT4G29340	AT5G23240
AT5G28560	AT5G59420	AT4G30360	AT5G64350	AT1G61475	AT5G35370	AT1G55610	AT1G46912	AT5G11220
AT3G30390	AT1G20670	AT5G02800	AT5G54980	AT5G65660	AT1G03960	AT1G75790	AT2G05180	AT4G39580
AT5G44510	AT1G32070	AT5G10690	AT1G61810	AT2G04780	AT1G10520	AT4G32460	AT3G46230	AT2G42430
AT1G19086	AT1G55960	AT5G25752	AT5G09550	AT3G16770	AT1G23420	AT5G65533	AT5G59320	AT4G31320
AT2G18930	AT2G45260	AT5G56890	AT4G38100	AT4G15660	AT1G68650	AT3G09922	AT3G16210	AT4G02170
AT2G22440	AT3G05270	AT1G20460	AT5G15220	AT1G33920	AT3G53000	AT1G62210	AT5G57520	AT3G58520
AT1G66580	AT3G08020	AT2G35540	AT5G38740	AT4G38620	AT5G24380	AT4G02235	AT3G22040	AT4G37370
AT2G07725	AT3G46530	AT2G42520	AT2G31957	AT1G69080	AT5G43680	AT5G14160	AT2G17940	AT3G60460
AT1G65960	AT3G51840	AT3G58110	AT5G15210	AT2G19720	AT1G55535	AT3G49440	AT1G77730	AT4G37022
AT2G11015	AT3G57170	AT4G15840	AT1G22520	AT1G59530	AT1G74800	AT2G43310	AT3G25950	AT3G02640
AT3G52590	AT4G09620	AT4G28220	AT1G24250	AT5G05500	AT2G04090	AT3G17668	AT1G54540	AT3G60580
AT5G43490	AT4G16280	AT4G29490	AT2G35795	AT3G12587	AT2G37130	AT1G64470	AT2G28870	AT1G11125
AT2G47110	AT4G24770	AT5G65620	AT3G15900	AT1G23465	AT3G47860	AT1G23145	AT4G22430	AT1G27140
AT3G59540	AT1G03280	AT1G15780	AT4G01940	AT1G76870	AT4G30560	AT3G61962	AT3G15680	AT4G37240
AT5G35810	AT1G11450	AT2G27680	AT1G59535	AT5G60500	AT5G45290	AT4G32810	AT3G23290	AT5G59230
AT5G29807	AT1G21760	AT2G39080	AT2G01400	AT1G21323	AT5G65820	AT5G15940	AT1G47350	AT1G30530
AT1G67325	AT1G60170	AT2G43070	AT2G20595	AT1G63410	AT1G18400	AT1G59800	AT4G22505	AT5G13220
AT4G17570	AT1G70660	AT3G10520	AT5G52965	AT1G69840	AT1G51990	AT3G11825	AT4G34230	AT5G55330
AT3G24929	AT2G21470	AT3G55400	AT4G01026	AT2G04750	AT1G62950	AT1G29962	AT5G06730	AT2G04050
AT2G07714	AT2G39580	AT1G21980	AT5G52420	AT2G28550	AT2G47730	AT1G10455	AT5G14470	AT2G25880
AT2G11778	AT2G47490	AT1G27752	AT3G25870	AT3G18770	AT3G49220	AT1G13590	AT1G28500	AT4G25000
AT3G49910	AT3G10110	AT1G31175	AT5G06430	AT3G49210	AT3G49710	AT1G23750	AT1G75900	AT5G42280
AT2G07724	AT3G18290	AT1G63110	AT3G55290	AT4G00200	AT4G20110	AT5G57980	AT2G24940	AT5G62820
AT5G35050	AT4G13530	AT1G71820	AT1G72930	AT1G48605	AT5G18730	AT3G15500	AT2G38465	AT5G66220
AT4G08380	AT4G32720	AT2G31350	AT3G11780	AT1G32740	AT1G30070	AT5G43000	AT3G45320	AT1G29195
AT5G02021	AT4G38960	AT2G39670	AT1G65970	AT5G41071	AT1G43980	AT1G62262	AT4G20270	AT1G10380
AT2G04034	AT5G23890	AT2G40660	AT2G28105	AT2G46390	AT1G54385	AT5G48140	AT4G28780	AT5G42010
AT2G20605	AT5G35410	AT2G45910	AT2G29628	AT2G01410	AT1G64583	AT4G12810	AT5G06510	AT5G51520
AT1G31420	AT5G43940	AT3G06170	AT2G37720	AT1G53350	AT2G04070	AT1G76060	AT5G18890	AT2G27650
AT1G63540	AT5G44180	AT3G15355	AT4G13320	AT3G02610	AT3G14780	AT3G62580	AT5G64790	AT2G44910
AT3G04840	AT1G01440	AT5G18250	AT3G49810	AT5G05870	AT3G53860	AT3G46666	AT5G67300	AT3G62210
AT5G44640	AT1G55980	AT5G63200	AT3G50190	AT1G27050	AT4G26590	AT1G44010	AT2G46490	AT3G63450
AT1G35617	AT2G21440	AT1G02960	AT4G17483	AT5G44730	AT4G31230	AT3G23460	AT3G20966	AT5G21080
AT3G32905	AT2G23520	AT1G03530	AT4G36420	AT5G54067	AT1G74430	AT1G49800	AT4G24570	AT5G38565
AT5G53410	AT2G44090	AT2G01990	AT5G35540	AT3G50480	AT1G78700	AT2G41950	AT1G68330	AT4G13440
AT3G32960	AT3G05060	AT2G16430	AT3G18960	AT3G29280	AT3G19540	AT1G51240	AT5G67110	AT3G07120
AT5G28931	AT3G07520	AT3G08850	AT2G03320	AT4G34760	AT3G61320	AT1G50325	AT3G14700	AT5G48050
AT3G32180	AT3G24430	AT4G27120	AT4G16880	AT2G23120	AT4G34530	AT3G23880	AT1G34047	AT1G16160
AT1G19715	AT3G49870	AT5G22820	AT2G07678	AT1G67265	AT4G34540	AT2G04830	AT2G46890	AT1G66300
AT5G28190	AT4G18040	AT5G42080	AT3G52360	AT1G10410	AT5G49650	AT1G76954	AT5G49320	AT2G18720
AT1G08032	AT4G19410	AT5G66290	AT1G44810	AT2G29100	AT5G61980	AT1G29860	AT3G56880	AT2G37730
AT3G25720	AT4G19550	AT1G53570	AT4G29070	AT3G24460	AT2G17210	AT2G23560	AT3G02480	AT3G45330
AT5G35375	AT4G35785	AT1G76405	AT4G14630	AT4G15550	AT4G25110	AT1G78470	AT1G23410	AT1G56620
AT1G42525	AT4G39150	AT2G24960	AT1G05760	AT5G24440	AT4G32530	AT3G46880	AT2G02350	AT2G24310
AT3G05590	AT5G14170	AT3G10390	AT4G04780	AT1G45015	AT1G22800	AT1G65910	AT1G80390	AT1G19610
AT4G03830	AT5G44250	AT4G34640	AT3G23440	AT3G54420	AT1G54310	AT3G03230	AT5G35525	AT4G35280
AT4G35450	AT5G65685	AT5G11580	AT2G21727	AT2G17710	AT2G29050	AT4G24780	AT3G03470	AT4G19925
AT5G66570	AT5G66540	AT5G52520	AT2G42680	AT2G05400	AT3G59390	AT4G36030	AT4G15870	AT4G00390
AT1G36095	AT1G04300	AT5G55260	AT2G21080	AT1G29040	AT4G05400	AT4G36350	AT3G19890	AT5G08070
AT2G32060	AT1G06070	AT1G03100	AT4G12690	AT5G41530	AT5G10910	AT3G28930	AT3G25190	AT3G28840
AT4G21366	AT1G17370	AT1G06820	AT5G07150	AT4G35905	AT2G17470	AT4G29870	AT2G24945	AT3G48350
AT4G08691	AT1G27370	AT1G21590	AT3G26640	AT3G24110	AT3G02850	AT1G31520	AT3G19680	AT4G38530
AT3G02080	AT1G56280	AT1G31410	AT3G59320	AT3G50845	AT3G59730	AT5G19790	AT4G12030	AT5G43360
AT5G20736	AT1G67900	AT1G53310	AT4G08700	AT2G43470	AT4G40000	AT4G38580	AT1G22680	AT5G40620
AT5G38410	AT3G01060	AT1G62110	AT5G63090	AT1G09490	AT5G05330	AT4G04745	AT5G57535	AT5G55360
AT1G53480	AT3G13360	AT1G67310	AT5G53451	AT1G27480	AT5G07950	AT1G65850	AT2G37870	AT5G11990
AT2G31590	AT3G18820	AT1G77470	AT3G62907	AT4G25960	AT5G46740	AT5G40780	AT2G24834	AT2G25090
AT4G37483	AT3G58490	AT2G01630	AT2G45710	AT5G10605	AT5G59260	AT5G57620	AT5G11820	AT3G03130
AT1G22780	AT4G10920	AT2G35620	AT5G59030	AT2G32200	AT1G15170	AT2G24320	AT3G06390	AT3G14490
AT2G43865	AT4G23100	AT2G37230	AT1G15250	AT5G56368	AT1G67820	AT2G15000	AT3G03290	AT4G03470
AT5G56710	AT1G24190	AT3G14110	AT4G37445	AT1G64360	AT2G47230	AT2G43590	AT5G35550	AT4G17000
AT2G05752	AT1G55300	AT3G59950	AT1G74520	AT3G43910	AT3G16340	AT1G48150	AT1G35330	AT5G45720
AT2G02550	AT1G60200	AT4G17020	AT4G22745	AT5G50720	AT4G12350	AT5G46295	AT4G23810	AT3G10190
AT1G37007	AT2G30390	AT5G08720	AT1G14070	AT3G48940	AT4G16590	AT2G13295	AT5G55560	AT1G67100
AT1G37113	AT2G31440	AT1G03365	AT1G56423	AT1G33700	AT4G23920	AT2G07684	AT2G25790	AT5G02550
AT2G07190	AT4G18140	AT2G17760	AT4G13340	AT1G52880	AT4G32780	AT1G66210	AT5G51470	AT5G49280
AT2G10020	AT4G26630	AT3G03773	AT1G13390	AT2G44745	AT5G15650	AT2G32870	AT2G43290	AT4G17580
AT2G10260	AT1G26830	AT4G04840	AT1G52343	AT2G46680	AT5G62230	AT4G24980	AT4G11750	AT5G56430
AT3G13440	AT1G61180	AT5G12210	AT2G45860	AT3G23090	AT2G28560	AT5G14570	AT1G75830	AT2G21780
AT5G23380	AT2G39190	AT5G40280	AT4G31050	AT3G53780	AT3G51895	AT1G14500	AT5G39820	AT5G65170
AT1G46336	AT3G02600	AT1G43130	AT5G55160	AT4G31460	AT5G03780	AT3G46300	AT1G23074	AT1G08650
AT5G29070	AT3G16270	AT2G35780	AT1G73770	AT4G36530	AT1G07630	AT1G04260	AT5G18600	AT1G33612
AT1G58380	AT3G23920	AT3G06820	AT3G46206	AT2G36610	AT2G43820	AT1G75490	AT1G51915	AT2G22770
AT1G09590	AT3G61440	AT3G54910	AT1G64460	AT3G61910	AT3G49630	AT2G21350	AT4G30370	AT2G37280
AT3G42390	AT4G27500	AT3G59360	AT1G76728	AT2G30000	AT3G54080	AT1G10110	AT5G46230	AT5G59070
AT5G27080	AT5G05010	AT5G13800	AT4G28564	AT2G34700	AT4G23950	AT1G35310	AT3G58330	AT1G26355
AT1G52300	AT1G58030	AT5G25590	AT4G37925	AT1G70840	AT5G51770	AT1G53130	AT3G06280	AT1G11990
AT4G05620	AT2G13370	AT1G73430	AT3G26360	AT5G20935	AT5G54670	AT1G22480	AT5G18661	AT4G01250
AT1G36960	AT2G34050	AT2G42910	AT2G26730	AT1G02500	AT2G24645	AT5G19290	AT1G11230	AT5G64870
AT5G27700	AT3G13990	AT3G54280	AT4G37180	AT1G03990	AT3G48080	AT4G18170	AT3G29385	AT1G22900
AT5G35604	AT3G47680	AT4G38270	AT3G48590	AT1G13090	AT5G66480	AT4G15690	AT5G28180	AT4G28890
AT1G01490	AT4G03390	AT5G01470	AT3G48800	AT1G68570	AT2G41040	AT3G06420	AT2G24720	AT3G06230
AT1G35860	AT4G08310	AT5G43500	AT2G24070	AT1G71695	AT3G06200	AT3G52020	AT2G29250	AT1G20940
AT2G34480	AT5G15720	AT5G45160	AT3G21670	AT1G80510	AT3G28925	AT5G60610	AT5G01680	AT5G25810
AT4G10930	AT5G35970	AT1G33410	AT4G18260	AT2G17990	AT4G39660	AT5G61495	AT5G22260	AT1G66810
AT4G05632	AT5G65810	AT2G27920	AT5G12440	AT4G34840	AT5G05900	AT3G20155	AT5G48000	AT4G22160
AT3G56340	AT1G29340	AT2G31260	AT3G62190	AT5G14480	AT5G20960	AT2G30330	AT1G07560	AT1G72000
AT2G07290	AT1G68020	AT3G19130	AT1G62060	AT5G61920	AT5G38386	AT5G61590	AT1G21090	AT4G27070
AT2G41310	AT1G68920	AT3G20250	AT2G35790	AT4G01670	AT1G28260	AT1G17610	AT1G66860	AT5G18780
AT4G10210	AT1G79940	AT4G08480	AT2G25169	AT1G67875	AT1G63870	AT4G24600	AT2G25470	AT3G20015
AT5G34870	AT3G05750	AT1G17580	AT4G13160	AT1G69660	AT2G45060	AT3G08640	AT3G01670	AT3G55130
AT3G62250	AT3G11170	AT1G34320	AT4G12970	AT2G38304	AT3G48100	AT5G62350	AT4G09690	AT4G39230
AT3G28870	AT3G15351	AT1G74580	AT4G31310	AT4G13395	AT4G30060	AT1G62220	AT3G14190	AT5G64780
AT4G07380	AT3G18790	AT2G19080	AT2G28200	AT5G07640	AT5G58590	AT4G40080	AT3G48020	AT5G20370
AT3G29750	AT3G26020	AT2G33435	AT3G61172	AT2G05270	AT1G08960	AT5G53592	AT3G16530	AT3G49330
AT3G29740	AT4G02990	AT4G29380	AT4G30130	AT1G51805	AT1G78960	AT3G14225	AT3G50890	AT4G35710
AT5G15200	AT4G15430	AT4G37080	AT4G32480	AT4G01060	AT2G44430	AT1G55560	AT2G03850	AT4G03370
AT5G42965	AT4G18070	AT5G44750	AT5G09960	AT4G19700	AT3G16410	AT2G36020	AT3G45610	AT5G10380
AT3G60245	AT4G19160	AT5G45980	AT1G28550	AT1G66345	AT4G29890	AT5G57260	AT3G04170	AT4G39250
AT4G12800	AT4G28300	AT5G62720	AT3G43970	AT1G74720	AT1G26900	AT1G33870	AT5G17150	AT3G15300
AT4G09545	AT1G28240	AT1G16610	AT2G28910	AT2G30890	AT1G72280	AT4G15140	AT5G61610	AT4G20800
AT3G28674	AT1G36370	AT1G47380	AT5G27100	AT3G27025	AT4G20210	AT3G20750	AT5G10210	AT4G25580
AT1G56070	AT1G63080	AT1G76670	AT1G03810	AT3G29375	AT5G37500	AT2G43520	AT3G14580	AT5G60760
AT1G66040	AT2G42030	AT1G77590	AT5G04045	AT3G48320	AT1G06090	AT1G23850	AT2G14710	AT3G06360
AT3G48930	AT3G13410	AT2G20010	AT3G25727	AT5G07860	AT1G17330	AT3G23950	AT5G42146	AT3G14380
AT3G30820	AT4G01560	AT2G37520	AT4G34555	AT5G46220	AT1G33170	AT3G58550	AT5G26330	AT1G07750
AT2G14378	AT4G10790	AT2G43770	AT1G29260	AT1G26665	AT1G70630	AT4G22217	AT1G53635	AT1G23300
AT4G14320	AT4G20770	AT3G11945	AT1G72030	AT1G45243	AT4G04020	AT4G11211	AT2G39320	AT1G30860
AT2G43930	AT4G35800	AT3G21540	AT1G19120	AT2G19350	AT4G29100	AT4G12870	AT4G30460	AT2G24370
AT4G08780	AT5G16830	AT3G26340	AT2G01290	AT5G44300	AT5G14450	AT1G18860	AT2G27740	AT3G18610
AT2G07719	AT5G20600	AT4G29910	AT5G58110	AT1G62360	AT5G57970	AT5G48780	AT3G10845	AT3G21800
AT1G53285	AT1G06210	AT5G22850	AT4G19400	AT4G33120	AT1G70080	AT4G17980	AT3G49030	AT4G37490
AT1G43665	AT1G12410	AT1G03910	AT3G06750	AT4G37320	AT1G70750	AT5G49334	AT3G04660	AT5G26190
AT5G38940	AT1G20640	AT1G26180	AT2G29590	AT5G13870	AT3G12490	AT5G39330	AT2G05520	AT5G65320
AT2G14390	AT1G56460	AT1G51740	AT1G43020	AT2G07674	AT3G20660	AT4G22440	AT2G32020	AT5G50820
AT2G02520	AT1G56530	AT1G63900	AT1G47410	AT2G36890	AT3G25610	AT1G55805	AT1G62480	AT5G64310
AT1G63490	AT1G67730	AT1G70610	AT3G47350	AT5G57567	AT1G19340	AT2G01520	AT4G10410	AT2G22050
AT2G07505	AT2G28190	AT3G55010	AT4G15393	AT4G10810	AT2G17650	AT2G28030	AT4G01925	AT2G43570
AT2G14540	AT2G35230	AT3G57650	AT1G53708	AT1G73610	AT2G20340	AT4G23882	AT3G43431	AT5G67210
AT5G26751	AT3G02830	AT4G20760	AT2G37360	AT1G62421	AT4G28940	AT1G32350	AT3G61940	AT1G32660
AT5G31412	AT3G05250	AT4G38930	AT2G39720	AT3G50470	AT5G40860	AT1G62320	AT3G16990	AT5G19570
AT1G30380	AT3G13690	AT5G55000	AT5G13170	AT4G21140	AT5G66620	AT1G67270	AT5G38620	AT5G02220
AT3G25090	AT3G45100	AT1G61690	AT3G05425	AT1G65170	AT1G10830	AT1G74830	AT5G46310	AT1G06990
AT3G58080	AT5G05540	AT1G68410	AT5G59560	AT1G67070	AT1G26690	AT3G61720	AT4G20810	AT1G61840
AT3G08520	AT5G11790	AT3G12340	AT5G55131	AT1G68130	AT4G02780	AT3G21130	AT4G22390	AT4G02310
AT2G07795	AT5G57610	AT3G21160	AT2G19180	AT2G27820	AT2G22630	AT3G25850	AT5G66300	AT1G15620
AT3G49796	AT1G15290	AT4G34660	AT1G10652	AT3G61590	AT3G27280	AT2G21650	AT2G04032	AT1G09930
AT1G62630	AT1G58200	AT5G13680	AT1G22890	AT4G10510	AT3G54690	AT2G47480	AT2G18000	AT5G02490
AT1G73066	AT1G69550	AT5G37310	AT1G27250	AT4G37820	AT4G21340	AT5G48500	AT3G44090	AT5G58400
AT3G03360	AT3G49720	AT5G55130	AT5G51845	AT4G12550	AT3G13620	AT3G43840	AT5G38780	AT5G07540
AT3G15400	AT4G01960	AT1G18450	AT1G04630	AT1G05205	AT3G51090	AT3G20557	AT5G35870	AT3G05858
AT5G47280	AT4G09580	AT1G73130	AT1G54760	AT1G29450	AT4G25720	AT1G67470	AT4G11950	AT2G29820
AT1G37000	AT4G09670	AT2G24530	AT3G55210	AT1G47400	AT4G30935	AT3G16900	AT1G13290	AT1G78440
AT2G07775	AT4G10970	AT3G13320	AT5G45940	AT4G36791	AT5G14240	AT1G16760	AT5G42325	AT1G09600
AT3G18320	AT4G22570	AT3G16830	AT1G26771	AT1G35430	AT5G17000	AT1G40104	AT1G53070	AT1G71740
AT5G46430	AT1G12770	AT4G19510	AT1G56580	AT3G57590	AT5G54790	AT1G51620	AT1G68845	AT5G08391
AT3G04400	AT1G64840	AT5G47780	AT5G41410	AT5G17180	AT1G05820	AT4G31940	AT2G30930	AT1G28390
AT3G46470	AT1G67190	AT5G67130	AT2G25964	AT3G06470	AT1G48480	AT5G55050	AT2G01080	AT2G14100
AT2G05310	AT2G21160	AT1G14690	AT2G25250	AT1G69490	AT1G66540	AT1G15600	AT2G33775	AT2G39490
AT1G66235	AT3G44750	AT2G31040	AT1G70370	AT5G01580	AT3G10680	AT5G09490	AT1G71050	AT5G09720
AT2G13510	AT4G11640	AT2G43950	AT5G12080	AT3G24260	AT3G14610	AT5G52190	AT1G08270	AT5G25550
AT1G35180	AT4G36960	AT5G43710	AT3G46010	AT1G21890	AT3G47980	AT3G15251	AT3G14970	AT1G02700
AT4G04360	AT5G21326	AT1G16700	AT5G03700	AT2G29910	AT4G39980	AT5G16330	AT2G34340	AT2G21220
AT2G27710	AT5G38290	AT1G80770	AT5G62140	AT3G10260	AT5G39020	AT2G24740	AT3G01472	AT4G22666
AT1G48095	AT5G60750	AT2G31660	AT5G52840	AT3G17250	AT5G50280	AT4G01010	AT3G45280	AT4G01360
AT5G28900	AT1G60430	AT2G47470	AT2G01755	AT3G27960	AT5G54860	AT5G09780	AT4G37070	AT3G46940
AT2G01667	AT3G07050	AT3G05410	AT1G17080	AT4G36850	AT1G75140	AT5G16580	AT5G58050	AT5G67000
AT1G47765	AT3G08740	AT3G05420	AT5G13720	AT5G17050	AT3G57510	AT1G60400	AT1G64625	AT5G24880
AT5G29231	AT4G04720	AT4G27380	AT3G61182	AT5G37450	AT4G16700	AT2G24140	AT2G24460	AT5G37920
AT3G20030	AT4G10430	AT4G32175	AT2G25305	AT5G39010	AT5G26090	AT1G15700	AT3G22450	AT4G39290
AT2G43460	AT4G16950	AT4G38470	AT1G76860	AT3G07525	AT1G06080	AT1G68280	AT2G02030	AT3G14250
AT2G07738	AT4G31720	AT5G07300	AT1G26795	AT5G39670	AT1G26260	AT2G05632	AT5G38130	AT5G02750
AT2G07560	AT5G13450	AT5G09260	AT2G33233	AT2G20930	AT1G74360	AT4G12380	AT1G14220	AT4G29140
AT2G15420	AT5G53930	AT5G13500	AT5G25540	AT1G01240	AT3G19480	AT5G54745	AT1G79330	AT5G08565
AT2G40590	AT1G08550	AT1G48160	AT1G21245	AT1G15890	AT4G12110	AT5G44540	AT3G21970	AT5G51670
AT2G02490	AT1G15180	AT3G47890	AT1G56210	AT1G32950	AT5G53360	AT2G46870	AT3G52525	AT2G39030
AT4G13500	AT1G51690	AT3G57800	AT1G49850	AT1G62010	AT1G02260	AT3G50920	AT5G54210	AT5G63065
AT1G51172	AT1G59890	AT4G16900	AT1G13380	AT1G76530	AT1G16480	AT2G18340	AT1G29580	AT1G65640
AT2G41590	AT2G47170	AT4G32070	AT1G07590	AT2G06850	AT1G63180	AT4G24430	AT5G60520	AT1G71691
AT4G16310	AT3G07270	AT4G34730	AT3G12120	AT3G25810	AT1G67520	AT4G01400	AT5G06070	AT3G60840
AT5G28463	AT3G59110	AT5G06130	AT4G09960	AT3G26090	AT1G68400	AT1G31240	AT2G15025	AT5G36140
AT3G53740	AT4G14930	AT5G16390	AT4G18372	AT3G28770	AT3G02570	AT5G41640	AT2G37470	AT4G29620
AT1G09690	AT4G15820	AT5G16800	AT4G22780	AT4G28400	AT4G00980	AT4G30050	AT5G08150	AT1G56680
AT2G03955	AT5G08200	AT5G20320	AT4G38520	AT1G03970	AT4G11680	AT3G24770	AT3G48340	AT5G50360
AT3G61110	AT5G16710	AT5G51980	AT5G46050	AT1G72060	AT1G19440	AT1G60983	AT4G08895	AT3G17640
AT5G04800	AT5G38470	AT5G63310	AT4G31510	AT5G60030	AT3G19950	AT1G09440	AT3G25170	AT5G10120
AT3G05080	AT5G61670	AT1G03310	AT1G73890	AT4G12825	AT3G02100	AT1G30510	AT3G58877	AT5G62160
AT3G43290	AT1G24300	AT1G18630	AT1G35516	AT5G45630	AT3G09800	AT1G51300	AT1G29355	AT2G39415
AT2G04370	AT1G30500	AT1G29310	AT4G30097	AT1G29010	AT4G38730	AT1G70850	AT5G27420	AT1G01460
AT1G07940	AT1G75220	AT2G34730	AT1G26750	AT5G26749	AT1G51760	AT1G72490	AT1G27130	AT2G45420
AT2G16400	AT2G25180	AT2G44640	AT3G13845	AT3G46870	AT1G72340	AT2G33710	AT1G63560	AT4G32690
AT3G19670	AT2G28880	AT3G04460	AT1G14980	AT5G60630	AT2G41670	AT5G45820	AT2G18350	AT5G09440
AT4G08760	AT3G21820	AT5G03300	AT1G17490	AT1G20430	AT2G42580	AT3G14560	AT1G03670	AT5G60060
AT4G14276	AT5G19855	AT5G24450	AT2G39020	AT4G05630	AT3G11880	AT1G33265	AT1G48670	AT5G63240
AT4G04957	AT5G41350	AT1G05350	AT4G30030	AT4G22105	AT3G19240	AT3G28155	AT1G53520	AT1G05680
AT1G45165	AT5G58950	AT1G79730	AT4G23271	AT1G04280	AT5G11650	AT2G03110	AT1G63720	AT1G50980
AT2G12405	AT5G60700	AT2G16370	AT5G08040	AT1G10865	AT5G53400	AT1G61065	AT3G05140	AT2G39240
AT3G25460	AT1G69250	AT3G04750	AT2G16750	AT1G80550	AT1G50590	AT4G01710	AT4G33810	AT5G19410
AT3G19035	AT2G19540	AT3G11240	AT2G44060	AT2G28700	AT1G70520	AT3G19660	AT5G45850	AT4G38000
AT1G32460	AT2G39780	AT3G51580	AT3G14020	AT2G38740	AT3G05340	AT3G61560	AT1G15150	AT1G09176
AT1G62580	AT3G07220	AT4G22990	AT3G44550	AT3G01490	AT4G17430	AT2G21100	AT2G26480	AT1G63105
AT4G03950	AT3G18040	AT4G33500	AT3G51140	AT3G17760	AT5G05260	AT5G60560	AT2G26490	AT4G16610
AT2G16018	AT3G27325	AT5G09650	AT3G60961	AT3G47160	AT5G11460	AT4G16140	AT5G11130	AT4G26280
AT3G29560	AT3G58050	AT5G13000	AT3G63440	AT5G46710	AT5G18475	AT1G62450	AT5G20050	AT3G17550
AT3G27680	AT4G34120	AT5G18410	AT5G58620	AT5G53810	AT5G58090	AT3G48180	AT5G54480	AT1G12320
AT1G34070	AT1G69670	AT1G05360	AT1G14330	AT5G66200	AT1G63230	AT1G62410	AT2G35290	AT1G06923
AT2G07215	AT2G27490	AT2G39550	AT1G56520	AT5G39230	AT5G16240	AT1G75930	AT1G03106	AT2G42720
AT5G52605	AT2G34750	AT2G40810	AT2G31070	AT5G41910	AT1G33970	AT3G01880	AT1G64290	AT4G15360
AT1G21110	AT2G36060	AT2G43810	AT4G09510	AT4G03827	AT1G80170	AT3G17010	AT3G05937	AT5G48550
AT2G07815	AT3G03940	AT4G10180	AT3G22845	AT3G04735	AT2G37090	AT4G28850	AT1G70640	AT2G01580
AT2G34123	AT3G27740	AT4G34370	AT5G42825	AT3G21880	AT3G18630	AT2G27160	AT3G18460	AT1G60810
AT2G36620	AT3G43240	AT5G01290	AT4G08870	AT2G33720	AT3G54290	AT1G09460	AT2G31420	AT2G31480
AT3G08580	AT4G17170	AT5G20000	AT1G62422	AT2G25510	AT5G19610	AT1G28306	AT3G50570	AT3G04060
AT3G29760	AT4G22740	AT5G22370	AT3G16040	AT5G23830	AT5G64360	AT1G69920	AT4G01390	AT3G04520
AT3G42060	AT5G06260	AT1G67140	AT2G37190	AT1G60740	AT1G19750	AT3G03870	AT2G44740	AT3G54070
AT5G43320	AT5G18110	AT3G10030	AT1G61795	AT5G46720	AT1G55500	AT1G09794	AT4G37150	AT5G23170
AT2G06904	AT5G22060	AT3G26670	AT3G16175	AT3G07870	AT1G71530	AT4G14830	AT2G02230	AT3G14981
AT3G44020	AT5G57120	AT4G29590	AT1G17100	AT3G11230	AT2G15620	AT3G09870	AT5G56060	AT4G21020
AT1G47470	AT1G11400	AT4G32120	AT3G26520	AT5G05750	AT4G14640	AT3G29020	AT1G24256	AT4G35070
AT2G14460	AT1G47550	AT5G12240	AT5G23212	AT5G18520	AT5G49010	AT4G17930	AT2G04220	AT5G53660
AT5G42895	AT1G53670	AT5G17010	AT4G28280	AT3G57640	AT1G34430	AT1G51090	AT2G22290	AT5G60780
AT5G27070	AT1G65930	AT5G19630	AT1G79390	AT1G55190	AT1G67110	AT1G17400	AT1G49015	AT2G43620
AT5G62300	AT1G67530	AT5G22480	AT2G46662	AT5G07900	AT1G73360	AT1G73140	AT5G07572	AT1G72200
AT1G67430	AT3G19860	AT5G60920	AT1G56220	AT3G03840	AT2G32120	AT2G15390	AT2G17230	AT2G35930
AT5G06980	AT5G14260	AT1G63940	AT1G49405	AT3G09190	AT2G40280	AT2G34850	AT1G15790	AT3G07320
AT5G60945	AT5G35180	AT2G20740	AT4G39990	AT3G44950	AT3G16200	AT2G47030	AT1G30080	AT2G47540
AT1G03240	AT5G44565	AT2G40316	AT5G04260	AT4G15680	AT5G15300	AT4G00893	AT1G44130	AT3G62570
AT3G62530	AT5G46570	AT3G01610	AT5G23600	AT2G20970	AT5G38240	AT2G41340	AT2G27280	AT5G02660
AT5G28420	AT1G61740	AT3G48670	AT3G27800	AT2G03210	AT2G23910	AT2G22860	AT2G46480	AT3G23635
AT1G43600	AT2G25320	AT3G57080	AT5G62623	AT4G12000	AT2G45150	AT4G10160	AT5G08100	AT4G17690
AT3G42970	AT2G38410	AT4G01320	AT5G28919	AT4G13810	AT4G23790	AT1G19396	AT5G17650	AT1G65150
AT5G35737	AT3G11450	AT4G07390	AT3G21890	AT4G40010	AT4G35987	AT1G55240	AT5G39865	AT2G23170
AT3G46040	AT4G09040	AT4G10040	AT3G04943	AT5G11860	AT4G36750	AT1G50870	AT5G53990	AT3G45530
AT5G15853	AT4G25520	AT4G33510	AT5G59730	AT5G37990	AT5G02180	AT3G52941	AT5G60142	AT3G17520
AT2G07706	AT5G03500	AT5G08590	AT4G36370	AT3G17780	AT5G06800	AT3G62336	AT1G07850	AT2G45760
AT5G12310	AT1G10490	AT5G26600	AT2G18680	AT5G54880	AT5G23690	AT1G17620	AT5G64190	AT4G39190
AT5G49430	AT1G33110	AT5G62270	AT4G29033	AT2G37120	AT1G12870	AT1G14755	AT4G18320	AT3G13140
AT5G61020	AT1G50180	AT1G48550	AT3G04390	AT1G24145	AT1G80600	AT2G37950	AT2G41610	AT3G26110
AT1G34030	AT1G50480	AT1G79650	AT4G37290	AT5G06370	AT2G16530	AT4G19580	AT2G43440	AT1G75600
AT1G51400	AT1G54130	AT4G38350	AT4G00651	AT5G49440	AT2G20840	AT3G14362	AT4G18510	AT1G63590
AT2G17920	AT1G73060	AT5G13410	AT3G55310	AT1G30110	AT3G54970	AT1G23510	AT4G24265	AT5G25830
AT3G26810	AT2G27320	AT5G35700	AT2G17350	AT1G79970	AT1G24090	AT1G67600	AT5G18560	AT1G22090
AT3G42150	AT4G25660	AT5G42790	AT4G30074	AT2G03530	AT1G70505	AT1G09625	AT5G05790	AT5G56490
AT5G39500	AT4G33030	AT5G58030	AT5G44080	AT4G30800	AT2G35140	AT2G39530	AT5G62770	AT5G66230
AT1G44085	AT5G15570	AT5G60450	AT4G09460	AT5G54180	AT2G41640	AT3G44960	AT4G22550	AT5G51190
AT4G25050	AT5G38840	AT1G06470	AT3G59650	AT5G22555	AT3G05170	AT3G18900	AT5G54095	AT2G43960
AT2G13272	AT1G18070	AT1G09870	AT1G74480	AT2G34315	AT1G53640	AT5G15110	AT5G52830	AT3G05780
AT5G24165	AT1G47340	AT1G17040	AT2G02515	AT5G41960	AT3G50210	AT4G04260	AT3G16432	AT5G45540
AT3G13370	AT1G68862	AT1G20540	AT4G14096	AT2G43670	AT4G02590	AT1G61097	AT4G20920	AT4G21080
AT3G16140	AT1G80930	AT1G34020	AT3G45980	AT4G12334	AT4G02860	AT2G46690	AT3G46090	AT4G28088
AT5G44660	AT2G30432	AT2G31750	AT2G24540	AT4G00165	AT4G24230	AT1G49650	AT5G20430	AT1G54200
AT4G00130	AT3G10915	AT4G34910	AT4G36810	AT1G69160	AT4G27250	AT5G59780	AT1G29395	AT3G01516
AT1G47680	AT3G58170	AT5G19480	AT1G66060	AT3G03180	AT5G44670	AT1G30135	AT3G01290	AT3G29670
AT3G43940	AT4G15320	AT5G41680	AT2G35250	AT2G41260	AT1G50050	AT2G29700	AT5G10700	AT1G14260
AT1G31490	AT5G67440	AT1G04750	AT3G57020	AT2G30040	AT2G37620	AT2G14070	AT5G54340	AT1G26890
AT4G03350	AT1G02100	AT1G08220	AT2G03050	AT3G53770	AT3G01640	AT5G67070	AT5G17262	AT1G32300
AT5G27770	AT1G43690	AT1G73320	AT1G70350	AT1G63855	AT4G19970	AT3G47440	AT5G24655	AT3G08660
AT1G21975	AT1G55325	AT1G75340	AT3G27328	AT1G13700	AT4G20890	AT4G00150	AT5G48670	AT3G60720
AT4G09860	AT1G59620	AT2G20760	AT5G54030	AT1G48270	AT4G28000	AT5G01320	AT3G53080	AT2G46300
AT5G48543	AT2G25170	AT4G16680	AT5G58375	AT1G78290	AT5G06610	AT5G40020	AT4G21330	AT5G49200
AT3G23685	AT3G04870	AT4G40050	AT2G43450	AT3G47940	AT5G16820	AT5G52010	AT1G74458	AT1G76230
AT2G29920	AT3G19760	AT5G03560	AT2G04240	AT5G59540	AT5G47455	AT5G52870	AT1G67856	AT2G34960
AT4G00005	AT3G49100	AT5G61990	AT4G23340	AT5G65740	AT1G13210	AT4G05380	AT3G61340	AT3G62320
AT4G30067	AT3G52340	AT1G17680	AT3G62140	AT5G35732	AT3G13682	AT3G59620	AT1G04360	AT1G05700
AT1G27595	AT4G02570	AT2G03800	AT4G01460	AT2G41997	AT3G63530	AT3G28020	AT1G28190	AT1G49250
AT1G79270	AT4G16830	AT2G30070	AT4G10530	AT1G77160	AT4G12980	AT5G04380	AT2G30840	AT1G66440
AT4G00450	AT4G17410	AT3G44880	AT4G05494	AT2G47690	AT5G14180	AT4G03165	AT1G14170	AT1G67570
AT4G22690	AT4G22360	AT4G31780	AT1G35610	AT2G18490	AT1G59870	AT4G30320	AT2G34890	AT2G18470
AT5G46110	AT5G06350	AT4G31850	AT1G68550	AT3G15860	AT2G37585	AT1G26720	AT5G05340	AT3G50340
AT2G10970	AT5G06950	AT5G19280	AT3G22750	AT3G48208	AT2G47590	AT1G52680	AT1G26970	AT5G17490
AT5G57290	AT5G36290	AT5G43822	AT5G13180	AT3G28470	AT3G04650	AT5G53040	AT3G26125	AT5G65420
AT2G26320	AT1G06130	AT5G45560	AT1G77746	AT3G14395	AT3G49620	AT1G16940	AT4G25920	AT4G01535
AT1G29780	AT1G07110	AT5G62890	AT3G11745	AT5G39210	AT4G20325	AT5G23000	AT2G26390	AT1G17910
AT1G24390	AT1G11280	AT2G41500	AT2G07785	AT3G29780	AT5G11100	AT5G39610	AT1G18210	AT1G50610
AT1G61310	AT2G16300	AT2G42010	AT4G01790	AT5G59860	AT5G62500	AT5G09995	AT1G26515	AT3G57380
AT3G47470	AT4G04740	AT5G04540	AT5G26690	AT1G02680	AT1G17540	AT1G16025	AT3G16590	AT4G31610
AT5G28850	AT4G13590	AT5G16310	AT2G25482	AT2G45590	AT1G58400	AT1G22985	AT4G24204	AT4G31650
AT2G06555	AT5G19770	AT5G51290	AT3G56560	AT3G48980	AT1G78620	AT1G64690	AT5G24050	AT5G58880
AT2G06520	AT5G44090	AT1G49340	AT3G50020	AT1G19310	AT2G38000	AT1G72590	AT2G21930	AT5G61350
AT5G23640	AT5G53050	AT2G24100	AT1G66240	AT1G43630	AT3G11850	AT3G22050	AT2G43390	AT5G26617
AT2G14045	AT5G53130	AT3G07930	AT1G64820	AT1G06645	AT3G13450	AT5G19880	AT4G05220	AT2G47150
AT2G21890	AT1G09900	AT3G10220	AT4G32375	AT5G18404	AT3G17020	AT5G46140	AT1G74930	AT5G20630
AT4G04953	AT1G49510	AT3G20500	AT5G11425	AT3G23420	AT3G44290	AT5G01445	AT1G49220	AT1G30350
AT4G10060	AT1G51350	AT3G52100	AT1G52700	AT1G63060	AT3G51760	AT4G39600	AT3G53600	AT3G08860
AT5G43740	AT1G56450	AT3G57570	AT2G36571	AT3G03930	AT3G62150	AT5G03820	AT2G35910	AT3G13010
AT5G42905	AT2G40460	AT4G00520	AT1G57540	AT4G00342	AT4G01540	AT5G65870	AT1G14950	AT4G13770
AT1G47450	AT3G03860	AT4G10090	AT5G55640	AT1G32780	AT5G15490	AT1G64105	AT2G23260	AT2G03170
AT2G11405	AT3G13224	AT5G08680	AT5G46530	AT1G49360	AT5G45880	AT1G04240	AT3G27010	AT3G10080
AT1G35242	AT3G14270	AT5G17890	AT5G39260	AT1G69570	AT3G05510	AT2G18210	AT4G05540	AT1G71290
AT4G10860	AT3G45290	AT5G23140	AT4G39300	AT1G70000	AT3G20460	AT1G33880	AT2G34740	AT4G38880
AT2G39160	AT3G50530	AT1G17850	AT3G15750	AT1G77990	AT4G00050	AT1G62978	AT3G48160	AT5G01490
AT1G35170	AT5G04410	AT1G55860	AT2G43260	AT1G80630	AT5G64710	AT5G15960	AT3G53480	AT5G04230
AT1G44980	AT5G08080	AT1G75330	AT4G32915	AT4G04620	AT1G53770	AT4G21600	AT4G18180	AT5G14280
AT1G63700	AT5G24670	AT2G36810	AT1G09483	AT5G17550	AT1G65560	AT5G07440	AT5G22470	AT1G27670
AT2G25490	AT5G42560	AT3G44340	AT1G20816	AT5G46620	AT2G01140	AT3G21940	AT5G44630	AT1G65180
AT2G30520	AT5G59160	AT5G03940	AT3G15111	AT1G76960	AT2G25460	AT2G01370	AT5G50760	AT4G18840
AT3G30200	AT2G23070	AT5G10290	AT5G08535	AT4G33465	AT2G40600	AT2G36255	AT5G48890	AT5G27870
AT3G47110	AT2G39260	AT5G12290	AT1G15015	AT1G75190	AT3G16500	AT3G09160	AT4G21970	AT5G19810
AT5G10450	AT3G11670	AT5G14220	AT1G35560	AT5G53486	AT4G22756	AT3G47180	AT1G34095	AT1G34510
AT5G48790	AT3G19900	AT5G17710	AT2G39865	AT1G02180	AT5G13990	AT4G26290	AT1G05136	AT1G55928
AT5G67420	AT3G27560	AT5G27210	AT3G25014	AT1G19050	AT5G54040	AT1G67920	AT1G70390	AT3G59370
AT5G03850	AT3G44160	AT1G21690	AT2G33250	AT1G12665	AT5G57440	AT3G22850	AT3G01190	AT5G13880
AT5G24250	AT3G44850	AT2G17790	AT3G55980	AT5G44420	AT1G24240	AT1G74045	AT5G48205	AT5G07190
AT3G43950	AT3G45300	AT3G14790	AT4G23740	AT1G55205	AT2G30020	AT1G23580	AT3G07410	AT1G33925
AT2G23148	AT4G01850	AT3G28030	AT3G02380	AT3G01323	AT3G53620	AT5G40090	AT4G03292	AT1G68360
AT2G36160	AT5G15360	AT3G29230	AT1G14450	AT1G02860	AT5G16720	AT5G42340	AT1G06800	AT5G26630
AT3G29080	AT5G39360	AT3G48380	AT1G28670	AT1G53660	AT1G14620	AT2G23096	AT2G01950	AT1G02070
AT3G43590	AT1G20920	AT4G02900	AT3G24503	AT2G02980	AT1G25230	AT3G11260	AT3G11840	AT1G73620
AT5G08690	AT1G23440	AT5G54160	AT4G34610	AT3G49260	AT5G45180	AT4G04830	AT3G54430	AT2G43220
AT5G27170	AT1G51160	AT1G01910	AT4G35090	AT3G60130	AT1G49840	AT3G26740	AT3G46170	AT4G11490
AT4G02489	AT1G61250	AT3G03250	AT5G23980	AT4G18530	AT1G76520	AT5G57910	AT4G01200	AT5G21120
AT3G22230	AT1G69060	AT3G11950	AT5G41160	AT4G21590	AT2G37020	AT5G22240	AT5G65609	AT2G18050
AT3G44070	AT2G24060	AT3G63150	AT4G40030	AT5G07670	AT5G56160	AT1G31790	AT1G63210	AT5G09876
AT1G47660	AT2G38040	AT4G35230	AT4G30330	AT5G11060	AT1G26100	AT1G05880	AT4G02100	AT4G29658
AT2G45380	AT2G46720	AT5G11770	AT3G52620	AT5G40100	AT3G15150	AT2G38390	AT3G30580	AT2G38110
AT5G27640	AT3G23580	AT5G23390	AT1G13870	AT5G56330	AT4G11920	AT4G26520	AT5G27050	AT3G14300
AT5G37370	AT4G16150	AT5G66030	AT5G25030	AT4G09784	AT5G18220	AT5G14930	AT3G14030	AT5G03630
AT2G05645	AT4G29790	AT1G18700	AT1G32610	AT1G64065	AT5G19600	AT1G59690	AT4G01575	AT5G04330
AT4G12510	AT4G37020	AT1G21640	AT3G04100	AT1G15825	AT1G13270	AT2G35765	AT1G61600	AT4G31260
AT5G22590	AT5G56030	AT1G64810	AT1G78220	AT5G35900	AT1G26320	AT5G46960	AT2G12461	AT2G29810
AT3G43623	AT1G17520	AT2G34780	AT2G36300	AT4G27230	AT1G33770	AT4G11521	AT2G47910	AT1G33610
AT5G29044	AT1G49970	AT3G05710	AT3G15352	AT1G44940	AT1G73870	AT1G70020	AT5G54330	AT1G67180
AT2G22807	AT1G54460	AT3G59670	AT2G23149	AT1G07230	AT2G25110	AT1G26930	AT3G55790	AT3G30775
AT1G07930	AT1G67280	AT4G24500	AT4G39403	AT1G63010	AT3G47690	AT2G38750	AT2G28160	AT3G59240
AT1G08360	AT1G74850	AT4G28540	AT1G15220	AT1G75380	AT5G27750	AT3G58350	AT4G21902	AT4G18540
AT1G32230	AT3G16000	AT1G63880	AT2G18590	AT2G31840	AT5G40760	AT5G22460	AT3G58310	AT3G12840
AT2G07728	AT4G30680	AT2G15860	AT5G16490	AT3G09440	AT1G17650	AT4G20100	AT4G09610	AT2G44340
AT5G60390	AT5G25420	AT3G25840	AT1G51680	AT5G41830	AT2G24490	AT5G42850	AT1G09080	AT1G67760
AT5G62000	AT1G24440	AT3G44370	AT2G17750	AT5G56450	AT3G14590	AT3G02140	AT3G45390	AT3G44700
AT1G43145	AT1G49380	AT3G53460	AT3G49900	AT2G17080	AT3G62270	AT5G52250	AT5G63750	AT2G23800
AT3G55670	AT1G67060	AT3G58580	AT4G04890	AT5G25570	AT4G11550	AT1G13430	AT5G63790	AT1G11600
AT3G44170	AT1G71696	AT4G02195	AT1G71480	AT3G17080	AT5G39980	AT5G13140	AT2G47130	AT2G22470
AT3G05560	AT2G19260	AT4G24830	AT1G52590	AT3G23633	AT1G44318	AT5G66090	AT1G61230	AT5G07110
AT3G53870	AT2G44710	AT5G09740	AT1G09995	AT5G18850	AT1G73602	AT1G60815	AT2G44690	AT3G51680
AT4G31030	AT4G31790	AT5G40520	AT4G29260	AT5G42430	AT3G18215	AT2G39850	AT3G52080	AT4G31760
AT3G50022	AT4G37040	AT5G45140	AT5G42060	AT1G51070	AT3G29310	AT1G68220	AT3G61450	AT4G15710
AT2G07721	AT4G39270	AT1G27590	AT1G74670	AT1G52080	AT3G47570	AT1G28270	AT4G29240	AT3G20555
AT2G20260	AT5G47890	AT1G29060	AT1G65032	AT1G69350	AT1G05060	AT3G48630	AT5G07680	AT4G25433
AT4G09012	AT5G53860	AT1G52870	AT1G64680	AT2G34170	AT1G10970	AT5G27020	AT5G13350	AT1G15080
AT5G17310	AT5G64000	AT2G05710	AT4G20030	AT3G04790	AT1G27940	AT4G30880	AT1G62070	AT1G17310
AT1G52230	AT1G55680	AT2G46440	AT5G40180	AT3G11700	AT3G11030	AT5G53260	AT4G14020	AT2G33870
AT1G60010	AT1G64980	AT3G08890	AT2G36000	AT3G25700	AT4G16162	AT1G35290	AT3G46613	AT4G02482
AT2G18530	AT2G41250	AT4G15475	AT3G15790	AT4G35540	AT4G29360	AT5G16200	AT2G25340	AT4G15460
AT2G40004	AT2G41420	AT5G08390	AT1G52280	AT5G40510	AT1G08530	AT2G39350	AT1G32480	AT1G20800
AT2G04870	AT3G01620	AT5G26940	AT1G34640	AT5G62250	AT4G00360	AT4G01070	AT4G22180	AT1G30370
AT1G08380	AT3G53270	AT5G49840	AT5G62980	AT5G66815	AT5G48470	AT4G16260	AT3G13594	AT2G28780
AT4G06490	AT5G22330	AT5G54080	AT3G15210	AT4G03540	AT1G60680	AT1G69970	AT5G38300	AT3G13640
AT4G04850	AT5G67370	AT5G60548	AT1G26797	AT5G55620	AT1G78930	AT3G48185	AT5G46360	AT5G06520
AT4G12780	AT1G14650	AT1G02890	AT4G25400	AT4G09170	AT3G25110	AT3G17620	AT5G56390	AT5G50770
AT4G31060	AT1G28350	AT1G14850	AT5G24610	AT1G11700	AT3G62380	AT3G30280	AT2G09970	AT3G13850
AT4G32020	AT1G52380	AT1G76380	AT3G05345	AT2G05540	AT4G31150	AT3G57360	AT1G22990	AT2G32510
AT1G18540	AT2G04660	AT4G00585	AT5G37070	AT1G12672	AT5G65490	AT2G23580	AT4G11385	AT5G02640
AT3G44490	AT2G26510	AT4G10050	AT5G39365	AT5G12060	AT1G62660	AT4G34780	AT2G40990	AT1G68810
AT3G48580	AT3G12570	AT4G14385	AT4G32270	AT4G23670	AT2G38670	AT3G48840	AT2G47000	AT3G11340
AT1G54445	AT4G22310	AT4G32140	AT2G40160	AT1G35625	AT3G46990	AT3G18550	AT1G70810	AT5G55440
AT2G07835	AT5G08010	AT5G20450	AT3G61220	AT1G50940	AT4G26920	AT4G39710	AT4G13965	AT5G59680
AT2G20450	AT5G11010	AT5G40600	AT4G10520	AT1G64190	AT5G42880	AT1G13550	AT1G21680	AT2G24670
AT1G07480	AT5G26710	AT1G04430	AT4G16360	AT3G50720	AT2G44760	AT2G42360	AT1G49210	AT3G61723
AT2G01050	AT5G47020	AT1G08760	AT4G25860	AT3G50730	AT3G25510	AT5G67640	AT1G69910	AT1G20500
AT4G07990	AT5G59710	AT1G28380	AT1G67080	AT5G54850	AT4G33460	AT5G57780	AT1G72970	AT2G02780
AT5G20970	AT1G08490	AT1G30410	AT4G16141	AT2G44730	AT5G12360	AT1G65250	AT5G45750	AT3G61360
AT1G27290	AT1G75860	AT1G74290	AT4G23450	AT1G66190	AT5G40700	AT4G12450	AT3G23730	AT4G21680
AT2G05070	AT2G22530	AT2G18876	AT2G15680	AT1G22250	AT5G49190	AT2G40910	AT1G13760	AT5G60660
AT2G42930	AT2G32230	AT2G47210	AT2G34520	AT5G06790	AT1G02110	AT4G00870	AT1G57630	AT5G20340
AT2G19300	AT2G34450	AT3G09360	AT2G07687	AT5G64770	AT2G01120	AT4G36470	AT2G02700	AT5G05220
AT5G35640	AT3G10970	AT3G44200	AT5G09990	AT3G50850	AT2G02590	AT3G21590	AT1G43010	AT4G19740
AT3G01480	AT3G13350	AT5G27740	AT1G61566	AT4G32280	AT3G14920	AT5G48540	AT5G22890	AT3G06870
AT4G03280	AT3G21650	AT5G51540	AT5G05120	AT1G48330	AT3G21360	AT5G19250	AT1G54330	AT2G27940
AT4G12680	AT4G00420	AT5G61240	AT2G17830	AT2G38830	AT4G21320	AT2G27385	AT2G20660	AT1G01370
AT4G24800	AT4G14360	AT1G03000	AT1G21830	AT2G18860	AT5G61200	AT2G17630	AT3G54550	AT2G42510
AT5G42620	AT5G28540	AT1G30490	AT1G72170	AT3G03210	AT1G51130	AT1G62400	AT3G16670	AT1G03710
AT5G52070	AT1G19010	AT2G27800	AT4G07408	AT3G05070	AT2G21540	AT1G08315	AT1G48530	AT3G57540
AT4G04730	AT1G30320	AT3G03810	AT2G29045	AT3G09250	AT2G33500	AT1G09500	AT3G21352	AT4G19810
AT4G33585	AT1G70900	AT3G05540	AT5G39950	AT5G37410	AT3G11720	AT2G47280	AT4G26483	AT5G57747
AT5G27340	AT1G73090	AT3G10550	AT2G22000	AT5G54855	AT3G23570	AT5G44940	AT3G56390	AT1G64800
AT1G67740	AT2G03060	AT3G10850	AT1G50740	AT5G55630	AT3G58010	AT2G28020	AT3G02550	AT2G20750
AT2G40510	AT2G25710	AT4G31590	AT1G30060	AT4G13060	AT4G23200	AT4G21213	AT3G61571	AT3G10570
AT3G53430	AT2G46910	AT5G47080	AT1G20690	AT5G56520	AT4G29840	AT4G15750	AT1G66940	AT3G17500
AT1G28281	AT4G30780	AT5G49890	AT3G26440	AT3G56790	AT5G24760	AT4G30670	AT3G59830	AT3G51860
AT3G43833	AT1G03330	AT1G07390	AT4G37790	AT3G17480	AT5G49140	AT1G73250	AT5G01890	AT3G53840
AT1G68660	AT1G61300	AT1G15240	AT5G38990	AT3G24810	AT1G74240	AT1G47915	AT1G21240	AT4G37420
AT3G43500	AT1G61420	AT3G07670	AT5G53160	AT2G14060	AT3G54020	AT1G73640	AT1G79220	AT5G17850
AT1G02780	AT2G02910	AT3G07950	AT5G58220	AT3G05320	AT5G37400	AT1G13280	AT3G04110	AT1G77660
AT1G28710	AT2G30700	AT3G47290	AT2G38050	AT2G03310	AT5G40330	AT4G07940	AT3G25880	AT3G44460
AT1G66260	AT4G10570	AT3G50590	AT1G02475	AT1G06270	AT5G47330	AT1G06360	AT5G49130	AT4G27970
AT2G26800	AT5G04110	AT4G17616	AT1G76660	AT1G07030	AT1G67410	AT1G02630	AT3G48450	AT4G37340
AT3G27831	AT5G17400	AT4G24550	AT1G65490	AT2G45200	AT2G20250	AT1G02790	AT1G30670	AT3G63230
AT1G43730	AT5G61500	AT5G13110	AT3G23200	AT4G04470	AT4G32605	AT5G01180	AT2G30395	AT5G46025
AT2G45070	AT1G27760	AT5G19350	AT4G21980	AT4G15370	AT1G01940	AT5G02460	AT3G25130	AT5G46650
AT5G41790	AT1G48460	AT1G10820	AT5G16060	AT4G25640	AT1G11710	AT5G28640	AT3G01327	AT5G41030
AT2G07739	AT1G53165	AT2G43430	AT4G24700	AT5G22360	AT1G25360	AT2G16700	AT1G17615	AT4G24275
AT4G19060	AT2G22360	AT3G11490	AT5G53650	AT5G40170	AT3G61160	AT2G04920	AT1G49470	AT1G20900
AT1G48953	AT3G13060	AT3G51940	AT4G15770	AT3G29152	AT4G24050	AT1G01990	AT1G53980	AT2G32470
AT1G33010	AT3G48750	AT4G04330	AT1G33850	AT5G60330	AT4G31010	AT5G56810	AT4G17780	AT3G01680
AT5G42635	AT4G02790	AT5G58970	AT5G43970	AT4G19870	AT5G25880	AT5G13890	AT4G35733	AT1G19060
AT1G26916	AT4G03250	AT1G44910	AT1G11970	AT2G03720	AT2G18360	AT5G60860	AT4G39730	AT5G45870
AT1G34550	AT4G04800	AT2G33740	AT4G25910	AT1G56160	AT3G22740	AT2G16520	AT2G46995	AT3G01730
AT1G58180	AT5G21990	AT3G21810	AT2G01590	AT1G62880	AT4G29560	AT5G66580	AT4G14560	AT2G34810
AT3G45990	AT1G03550	AT3G42950	AT4G08140	AT2G44490	AT4G37380	AT3G06120	AT1G07540	AT3G25250
AT5G27840	AT1G58350	AT3G54850	AT1G68945	AT3G45243	AT5G08400	AT3G14760	AT1G79640	AT3G54000
AT5G50920	AT2G03370	AT3G61410	AT2G27830	AT5G04370	AT1G11180	AT3G21840	AT5G44360	AT4G20080
AT1G43624	AT2G20630	AT4G02600	AT5G46820	AT5G11370	AT1G78660	AT1G64450	AT5G65600	AT5G63900
AT4G11876	AT3G10740	AT4G24690	AT5G65890	AT2G17265	AT2G40690	AT3G51160	AT4G23960	AT2G17310
AT4G04601	AT3G28430	AT4G27490	AT1G68480	AT3G45170	AT3G26680	AT5G40645	AT1G23935	AT1G65340
AT1G42190	AT3G47080	AT5G21010	AT3G28780	AT1G23600	AT5G02080	AT5G24640	AT2G04450	AT4G09850
AT1G47946	AT3G56510	AT5G33280	AT5G39380	AT5G18470	AT5G52030	AT1G09815	AT4G18900	AT4G15280
AT1G07660	AT4G14350	AT5G43860	AT5G64650	AT1G49660	AT1G28570	AT5G63100	AT1G13200	AT2G32310
AT5G08055	AT4G14880	AT1G61380	AT2G42690	AT5G66490	AT1G44542	AT1G29460	AT3G61930	AT2G21560
AT1G15930	AT4G31130	AT2G01740	AT3G27890	AT4G37730	AT2G32645	AT2G23680	AT5G45120	AT3G02670
AT2G31610	AT5G24870	AT3G45443	AT3G28440	AT1G80720	AT3G58120	AT1G24575	AT1G13890	AT1G45063
AT5G25220	AT5G34940	AT3G51610	AT5G55056	AT3G25099	AT5G49500	AT1G26210	AT1G19160	AT2G23770
AT5G58420	AT1G04940	AT4G18810	AT2G36900	AT5G56990	AT1G05805	AT1G21850	AT2G26940	AT2G33100
AT1G33607	AT1G19270	AT5G24260	AT2G46170	AT2G24500	AT2G22230	AT3G07820	AT1G65330	AT3G23320
AT3G11990	AT1G31970	AT5G51300	AT1G61095	AT3G57140	AT3G16700	AT3G14520	AT3G21338	AT1G20795
AT1G63380	AT1G61990	AT1G07080	AT4G21926	AT4G13250	AT3G19590	AT3G25670	AT1G66700	AT1G49640
AT2G38823	AT2G03667	AT1G28210	AT2G22370	AT5G46860	AT3G47770	AT3G60900	AT3G15359	AT1G77932
AT1G19000	AT2G35630	AT2G26230	AT1G14280	AT5G49330	AT5G02240	AT5G45640	AT3G53370	AT3G18779
AT1G63055	AT3G13930	AT3G13470	AT2G43920	AT1G15390	AT1G02060	AT2G26530	AT1G21860	AT1G03790
AT5G10360	AT3G24190	AT3G49680	AT3G10405	AT1G10960	AT2G18550	AT3G52630	AT1G28310	AT3G02400
AT5G06630	AT4G19450	AT3G61140	AT3G12180	AT1G02930	AT5G66210	AT1G74300	AT2G30240	AT5G50830
AT3G50751	AT4G21160	AT4G14300	AT4G17940	AT2G25720	AT1G48360	AT5G20440	AT2G33655	AT5G53230
AT4G06536	AT4G31115	AT4G23000	AT4G38840	AT4G18660	AT1G48560	AT5G39700	AT5G10870	AT4G05260
AT1G08570	AT5G39800	AT4G24590	AT2G27229	AT1G70940	AT3G08680	AT1G61170	AT5G44260	AT3G12510
AT1G28280	AT1G30970	AT4G28980	AT4G15630	AT4G32300	AT3G09650	AT1G47395	AT5G23470	AT4G02130
AT3G47370	AT3G05360	AT4G28990	AT5G46320	AT5G39400	AT5G35917	AT1G65310	AT2G16220	AT2G38690
AT4G10613	AT3G50790	AT4G29510	AT5G22070	AT5G44720	AT5G51560	AT5G56470	AT1G53940	AT5G06500
AT3G19030	AT4G00370	AT4G31160	AT5G42405	AT5G45950	AT1G19360	AT3G17160	AT1G58122	AT1G03920
AT4G03520	AT4G26480	AT5G04290	AT4G33770	AT1G23980	AT3G10130	AT4G26810	AT1G61110	AT2G17060
AT2G05915	AT5G19860	AT5G19620	AT4G39510	AT2G18780	AT3G17420	AT2G20625	AT2G15490	AT2G19130
AT5G08220	AT5G58130	AT5G41760	AT5G60805	AT1G47485	AT3G62700	AT1G76680	AT4G26330	AT4G29550
AT1G36745	AT1G71900	AT5G42770	AT5G43695	AT1G74090	AT1G08710	AT3G28830	AT4G34850	AT4G23780
AT2G01570	AT2G18110	AT5G53080	AT1G53560	AT4G00880	AT1G78650	AT1G09360	AT5G37170	AT1G47610
AT5G20920	AT2G42890	AT1G05055	AT3G18910	AT5G57650	AT1G78910	AT4G15093	AT1G77700	AT1G66460
AT5G44840	AT2G47580	AT1G09290	AT5G46300	AT3G18260	AT3G09570	AT3G22730	AT5G14670	AT3G59120
AT3G44235	AT3G12930	AT1G53040	AT4G36020	AT2G41120	AT5G08020	AT1G66245	AT2G19460	AT3G45150
AT1G29920	AT3G50000	AT2G24120	AT1G23050	AT1G07380	AT5G56220	AT2G40900	AT5G05810	AT1G53366
AT5G40950	AT4G15540	AT3G01120	AT5G55125	AT1G28650	AT1G62260	AT4G15490	AT5G38490	AT1G04180
AT3G44935	AT4G17615	AT3G55160	AT4G38090	AT1G69330	AT1G75130	AT5G59090	AT1G30950	AT4G39320
AT4G16720	AT4G19650	AT5G07910	AT5G04267	AT1G80230	AT2G34020	AT3G55890	AT5G24860	AT1G09540
AT3G09500	AT4G31480	AT5G16280	AT1G25560	AT2G36790	AT4G32650	AT3G57785	AT3G08770	AT1G73220
AT1G16090	AT5G07410	AT5G58440	AT1G26340	AT2G41530	AT5G04990	AT1G21281	AT3G55120	AT1G77520
AT1G66640	AT5G38520	AT1G12270	AT1G66660	AT3G14180	AT5G42370	AT5G55855	AT1G13609	AT2G03000
AT4G29950	AT1G23960	AT1G13980	AT3G25716	AT3G21740	AT5G64010	AT3G09030	AT3G51171	AT3G20110
AT5G27967	AT1G27430	AT1G50510	AT3G05230	AT3G27380	AT1G47990	AT3G18950	AT1G31770	AT3G45690
AT2G35420	AT1G33520	AT2G02090	AT5G05360	AT4G31270	AT1G63750	AT3G62740	AT5G15500	AT3G56920
AT5G57730	AT1G34780	AT2G05590	AT5G13470	AT5G24600	AT2G01735	AT4G16745	AT5G16500	AT4G10670
AT4G26230	AT1G60070	AT2G14530	AT3G22630	AT5G45500	AT4G08550	AT4G39795	AT2G18830	AT4G18630
AT1G01100	AT2G03730	AT2G14800	AT4G29285	AT1G23040	AT4G16670	AT1G18960	AT1G13540	AT5G15120
AT3G58676	AT2G29390	AT3G18160	AT5G20640	AT4G08360	AT1G31050	AT4G37810	AT1G29570	AT5G03890
AT2G07240	AT2G32480	AT3G56440	AT4G38160	AT3G62450	AT5G14080	AT4G12960	AT5G10260	AT1G31163
AT4G24740	AT3G28956	AT4G26900	AT5G01090	AT1G11930	AT5G44635	AT3G23605	AT5G22900	AT2G34920
AT5G38140	AT4G02230	AT5G04590	AT2G28220	AT1G22610	AT2G24210	AT1G64910	AT5G25160	AT4G06744
AT2G30570	AT4G14210	AT5G27970	AT3G20090	AT1G22790	AT3G44300	AT1G73010	AT5G52460	AT1G03820
AT4G05180	AT5G35560	AT5G54110	AT5G19170	AT1G66760	AT5G04620	AT3G59710	AT3G27360	AT1G07500
AT5G28620	AT1G10950	AT5G63680	AT4G02760	AT5G13820	AT5G18070	AT3G63320	AT4G14530	AT5G57750
AT3G55677	AT1G30570	AT1G04390	AT4G13800	AT5G47090	AT5G65080	AT4G17220	AT1G51770	AT1G23270
AT5G33421	AT2G02180	AT1G16780	AT4G13580	AT5G49290	AT1G47980	AT1G16230	AT2G03505	AT2G20350
AT2G24790	AT2G46320	AT1G43620	AT4G36268	AT5G61560	AT2G18230	AT5G51795	AT2G26950	AT2G43840
AT3G21570	AT3G22270	AT2G27330	AT5G16470	AT2G38870	AT2G35430	AT1G70040	AT2G43100	AT3G11385
AT4G17453	AT3G48810	AT3G47850	AT5G45875	AT1G34670	AT3G03590	AT1G46480	AT2G40210	AT5G03720
AT1G26630	AT3G55410	AT4G04950	AT1G77570	AT4G13620	AT3G52110	AT1G05210	AT4G11180	AT5G64800
AT2G31380	AT4G15470	AT4G17505	AT5G46871	AT5G37800	AT5G50915	AT5G62040	AT2G31470	AT3G54570
AT4G03260	AT5G09390	AT5G25265	AT4G35750	AT5G49550	AT1G79500	AT5G05430	AT5G53742	AT1G09665
AT5G01530	AT5G40710	AT5G60160	AT2G44670	AT1G20135	AT2G43370	AT3G47870	AT1G05010	AT5G53830
AT3G44230	AT5G46450	AT5G61900	AT5G49410	AT2G02850	AT3G21960	AT5G67600	AT3G11325	AT4G17800
AT2G14935	AT5G53330	AT1G52600	AT3G59810	AT3G04200	AT4G23570	AT1G07310	AT4G03400	AT2G34330
AT2G39390	AT5G63570	AT2G26780	AT5G60850	AT2G25697	AT5G49710	AT3G45577	AT5G12890	AT1G57560
AT1G02430	AT1G11350	AT2G43080	AT4G10600	AT3G19470	AT5G55820	AT3G28850	AT5G65165	AT1G44090
AT2G04425	AT1G21600	AT3G02740	AT5G11280	AT2G16720	AT1G78840	AT4G27240	AT5G54740	AT2G40750
AT1G67090	AT2G36310	AT1G25570	AT2G25312	AT1G77370	AT1G79520	AT3G15740	AT1G16445	AT3G12040
AT2G44860	AT3G47836	AT1G25580	AT2G05060	AT1G16022	AT2G14670	AT4G28210	AT1G64900	AT3G45940
AT3G60770	AT4G18700	AT1G60690	AT5G27820	AT1G12780	AT3G62600	AT3G10974	AT1G76770	AT3G50010
AT4G08630	AT5G23040	AT1G72410	AT5G07960	AT1G16530	AT4G36050	AT5G43170	AT2G15340	AT3G52490
AT4G17390	AT5G43880	AT2G33730	AT1G76490	AT2G36460	AT5G14390	AT3G10120	AT1G18780	AT4G33280
AT5G64040	AT1G02080	AT2G34590	AT2G07749	AT2G36800	AT1G18870	AT2G20380	AT3G46360	AT1G26600
AT5G39270	AT1G12360	AT3G03330	AT4G39400	AT4G12320	AT1G19170	AT2G36650	AT5G61340	AT5G27910
AT2G34420	AT1G61150	AT4G02980	AT2G19760	AT5G11270	AT1G80300	AT3G51300	AT3G21410	AT1G30800
AT1G08620	AT2G22960	AT4G17740	AT2G34300	AT5G52880	AT2G35650	AT2G34200	AT4G30410	AT5G25422
AT1G73460	AT3G08010	AT4G26980	AT3G21730	AT5G64700	AT3G15930	AT3G57770	AT1G07640	AT5G57625
AT3G32160	AT3G22150	AT5G15680	AT3G46020	AT1G07900	AT3G56330	AT1G01070	AT3G26460	AT3G13660
AT1G48300	AT3G54230	AT5G36210	AT2G19340	AT1G54090	AT1G11000	AT1G65870	AT5G38160	AT1G49450
AT3G50651	AT4G04750	AT5G39900	AT1G01725	AT1G70480	AT1G20560	AT4G02090	AT3G56520	AT4G04510
AT2G17036	AT4G08520	AT1G06630	AT5G02280	AT1G78230	AT2G20610	AT2G16594	AT1G67855	AT4G26200
AT2G21580	AT4G37550	AT1G15500	AT3G13435	AT3G20120	AT1G05710	AT5G66650	AT4G33900	AT1G80050
AT5G59850	AT5G04440	AT1G20760	AT2G04025	AT3G59640	AT1G10700	AT4G27790	AT4G13260	AT2G39700
AT4G33865	AT5G43460	AT1G23230	AT3G25855	AT5G37740	AT1G22540	AT2G36145	AT5G52320	AT3G21240
AT3G26616	AT5G46840	AT1G30420	AT1G08480	AT3G15115	AT3G10500	AT2G43660	AT1G06475	AT5G46240
AT1G72370	AT5G47320	AT1G55915	AT5G05060	AT1G23120	AT3G27710	AT1G63630	AT4G34588	AT3G06600
AT3G46120	AT5G56680	AT2G27150	AT5G41109	AT3G56240	AT1G10550	AT4G26930	AT4G38560	AT5G09370
AT2G10014	AT5G58540	AT3G03350	AT3G53850	AT2G28430	AT1G21440	AT5G16023	AT5G56040	AT2G43150
AT4G19240	AT1G09330	AT3G25680	AT3G53560	AT3G29034	AT1G45010	AT3G43180	AT2G01240	AT4G15390
AT2G25295	AT1G44020	AT3G60400	AT5G17840	AT1G77870	AT1G79610	AT5G53905	AT5G25840	AT1G20790
AT3G43722	AT2G16920	AT4G12610	AT5G23710	AT3G11640	AT2G25940	AT3G20898	AT4G29970	AT3G62760
AT1G36160	AT3G02660	AT4G37190	AT5G57170	AT3G61640	AT3G15710	AT1G18140	AT1G68880	AT1G28160
AT2G19730	AT3G15590	AT5G39840	AT1G10522	AT2G01090	AT3G57030	AT2G25980	AT2G23210	AT3G55900
AT2G27050	AT3G27080	AT5G50020	AT2G05790	AT2G04045	AT5G43910	AT2G37900	AT5G24660	AT1G30650
AT3G60750	AT4G24820	AT1G03475	AT2G16280	AT3G45252	AT1G18600	AT4G34220	AT5G26930	AT3G47720
AT5G49390	AT4G38240	AT1G30290	AT5G37478	AT4G08730	AT3G02230	AT5G47370	AT3G62950	AT3G59960
AT5G62570	AT5G62190	AT1G73020	AT1G20870	AT2G19570	AT3G20510	AT5G03580	AT3G46900	AT5G17830
AT5G27800	AT5G62640	AT2G24200	AT1G31920	AT2G28920	AT4G01730	AT1G31760	AT3G45220	AT5G52340
AT3G22940	AT1G52360	AT2G36850	AT1G66140	AT3G15480	AT4G16060	AT3G18800	AT4G08867	AT2G32140
AT3G11510	AT1G60900	AT3G61780	AT4G32980	AT3G21610	AT4G33220	AT3G49550	AT5G14130	AT3G51360
AT5G38070	AT2G32530	AT4G12590	AT5G40350	AT3G48610	AT5G04060	AT5G46950	AT3G01324	AT4G16807
AT1G43760	AT3G19360	AT4G31750	AT5G66460	AT4G30110	AT5G10160	AT1G24580	AT3G01710	AT5G62550
AT4G18480	AT3G51640	AT4G37100	AT1G17730	AT5G15460	AT5G17630	AT3G19880	AT3G13220	AT3G10439
AT1G43320	AT4G02400	AT5G55280	AT3G13430	AT5G40160	AT1G23090	AT2G18370	AT3G46240	AT1G24270
AT2G28355	AT5G50100	AT1G16690	AT5G08480	AT5G19315	AT1G26440	AT5G66370	AT5G10090	AT1G03020
AT5G15420	AT5G65720	AT1G79690	AT5G41270	AT1G15050	AT2G33530	AT4G20350	AT5G52000	AT3G06020
AT1G34290	AT1G12300	AT2G18250	AT2G37195	AT1G01380	AT2G39710	AT3G04880	AT5G07500	AT2G40080
AT2G16586	AT1G19920	AT3G25585	AT2G07672	AT3G24510	AT4G18520	AT3G51290	AT2G38540	AT5G56440
AT2G18020	AT1G24510	AT4G22670	AT3G13404	AT5G22990	AT3G02490	AT4G01895	AT2G21990	AT1G73165
AT5G60180	AT2G26100	AT5G49460	AT5G60830	AT1G65360	AT3G62500	AT5G41761	AT1G13100	AT1G18980
AT5G44495	AT2G27790	AT5G51280	AT3G19274	AT3G02493	AT5G11810	AT3G27906	AT1G23200	AT1G71690
AT2G07806	AT2G30260	AT1G01960	AT5G21020	AT5G46660	AT1G55940	AT3G13432	AT3G23800	AT1G08090
AT2G20815	AT2G41290	AT1G03040	AT4G38850	AT5G56600	AT2G28090	AT3G44860	AT3G46110	AT1G24095
AT3G30770	AT3G05165	AT1G11960	AT4G14870	AT1G05785	AT1G50960	AT4G33467	AT4G26050	AT3G13540
AT3G43160	AT3G15120	AT1G17940	AT1G36380	AT1G09530	AT3G01520	AT2G18480	AT5G19520	AT5G63720
AT5G17580	AT3G15980	AT2G38650	AT3G23727	AT1G72180	AT3G10330	AT4G36670	AT5G61720	AT5G41614
AT5G32613	AT3G43300	AT2G40650	AT1G24600	AT2G44460	AT3G13510	AT4G36740	AT4G33930	AT5G26050
AT5G52040	AT5G05800	AT3G19720	AT3G16240	AT3G06270	AT3G20080	AT5G03260	AT3G15700	AT3G01700
AT2G46308	AT5G19320	AT5G67380	AT3G23870	AT4G17890	AT5G09450	AT5G49660	AT2G20870	AT1G80760
AT2G07363	AT5G20570	AT1G23180	AT5G26300	AT4G24350	AT1G04050	AT3G20830	AT5G55135	AT5G66840
AT1G54500	AT5G22510	AT1G24490	AT5G39080	AT5G02710	AT1G62810	AT1G69230	AT1G22160	AT5G63350
AT3G24440	AT5G64070	AT1G27980	AT1G15757	AT2G02990	AT3G15130	AT1G53265	AT3G62097	AT4G19690
AT4G20250	AT1G07840	AT1G36280	AT2G29900	AT4G39810	AT3G48250	AT2G16592	AT1G60750	AT4G24420
AT4G35420	AT1G16720	AT1G77610	AT1G71370	AT1G23830	AT4G16120	AT2G25052	AT1G78980	AT5G63140
AT5G24593	AT1G20830	AT2G27380	AT2G30505	AT2G04840	AT4G33910	AT1G72720	AT3G23120	AT1G05530
AT2G48121	AT1G29380	AT3G15180	AT1G62085	AT4G19038	AT5G16220	AT2G41905	AT3G54260	AT1G33760
AT2G21655	AT1G59840	AT3G46200	AT3G15770	AT2G17880	AT5G27010	AT5G67410	AT4G10010	AT3G05790
AT1G44674	AT1G64520	AT3G61180	AT1G60660	AT5G38180	AT5G64970	AT3G04050	AT5G18000	AT5G44010
AT1G53039	AT1G65260	AT4G18820	AT1G31875	AT2G45180	AT1G21710	AT3G07000	AT2G24480	AT5G27130
AT5G24990	AT2G19280	AT5G05987	AT1G77290	AT1G78020	AT1G24330	AT4G23750	AT1G15670	AT1G67810
AT1G06410	AT2G39840	AT1G17820	AT4G27520	AT3G51642	AT5G66160	AT5G03150	AT1G63220	AT1G02570
AT1G09050	AT2G43710	AT1G64580	AT3G20700	AT1G24260	AT1G19640	AT4G17905	AT2G19890	AT5G43540
AT1G19090	AT3G07565	AT2G07360	AT5G63830	AT1G56230	AT1G62050	AT1G45403	AT3G61680	AT1G69400
AT3G10950	AT3G28130	AT2G46560	AT2G45600	AT2G04230	AT2G17090	AT4G08910	AT4G38020	AT4G38830
AT5G19940	AT5G06360	AT2G47250	AT4G39930	AT2G41890	AT2G19770	AT4G29290	AT1G20190	AT5G01210
AT1G79040	AT5G42950	AT3G01300	AT1G68700	AT3G02310	AT2G46200	AT1G48180	AT1G05990	AT5G19060
AT3G23650	AT5G45060	AT3G60190	AT5G46877	AT3G25120	AT3G06140	AT1G49160	AT1G62160	AT2G14610
AT4G08039	AT5G60300	AT5G49570	AT2G26240	AT5G13710	AT4G37800	AT3G06130	AT5G14490	AT1G16070
AT4G18100	AT1G10390	AT1G22882	AT2G16740	AT5G15740	AT1G49580	AT3G49190	AT1G01810	AT2G25160
AT1G10155	AT1G21160	AT1G55930	AT1G03390	AT5G22020	AT4G35030	AT5G14940	AT5G41490	AT3G47170
AT2G27720	AT1G29750	AT2G41140	AT1G78520	AT5G41840	AT5G02820	AT5G16960	AT5G20550	AT4G04710
AT2G37270	AT1G47056	AT2G45330	AT1G13608	AT5G62750	AT5G06390	AT5G24770	AT3G52540	AT3G23220
AT3G09200	AT1G47830	AT3G12270	AT2G19420	AT1G51010	AT5G10180	AT5G61420	AT5G04030	AT3G57958
AT4G17590	AT1G55270	AT3G15820	AT4G14400	AT5G42290	AT1G21130	AT4G23496	AT3G31068	AT1G02980
AT4G39110	AT3G07700	AT3G55640	AT5G21100	AT5G05110	AT4G26990	AT2G18070	AT4G13235	AT1G25480
AT5G42140	AT3G46210	AT4G15130	AT2G33310	AT5G61490	AT5G52850	AT2G46310	AT1G64830	AT2G42200
AT5G56920	AT3G62240	AT5G14270	AT3G16470	AT1G09860	AT1G05750	AT1G61470	AT1G07050	AT5G52310
AT5G44578	AT4G29940	AT5G48720	AT3G17800	AT1G65820	AT1G14370	AT2G37140	AT1G11610	AT1G60630
AT3G43980	AT5G19820	AT1G05960	AT4G25620	AT1G71300	AT1G16040	AT4G22165	AT1G70400	AT2G38490
AT5G29054	AT5G45480	AT1G24120	AT5G62430	AT5G17450	AT1G68690	AT1G23724	AT3G46280	AT3G28340
AT2G27840	AT5G55670	AT1G80350	AT4G13110	AT5G20250	AT1G70650	AT1G57943	AT5G22660	AT5G48320
AT1G64850	AT5G57580	AT2G04560	AT3G07590	AT5G38210	AT5G66180	AT4G31370	AT5G66330	AT3G50220
AT3G42160	AT5G63220	AT2G47760	AT5G03837	AT3G06320	AT1G07520	AT2G17300	AT1G35183	AT1G58420
AT5G52901	AT1G20020	AT3G52190	AT5G06190	AT1G13400	AT1G71260	AT1G16770	AT5G41430	AT5G50490
AT1G72050	AT1G26670	AT5G44370	AT4G12580	AT3G18295	AT4G10960	AT5G10504	AT1G07280	AT2G26150
AT5G62700	AT1G47230	AT5G57890	AT1G80890	AT3G53730	AT4G21490	AT1G54470	AT2G23230	AT3G48510
AT1G34042	AT2G23460	AT1G22770	AT3G28200	AT5G11400	AT5G23750	AT1G64710	AT3G13400	AT1G11220
AT2G46030	AT3G02890	AT1G52620	AT1G68840	AT5G08350	AT1G24470	AT5G56320	AT3G45660	AT5G43840
AT5G47229	AT3G18680	AT2G44530	AT3G47710	AT1G15710	AT2G35480	AT3G57900	AT5G48130	AT1G01610
AT3G29720	AT3G54840	AT3G11397	AT1G80245	AT2G27402	AT4G02540	AT2G43860	AT5G52630	AT2G37800
AT3G23390	AT4G12640	AT3G18370	AT2G18660	AT1G13485	AT4G16190	AT4G30662	AT1G79915	AT3G05610
AT1G26880	AT4G22130	AT4G03120	AT1G32540	AT2G14660	AT4G26070	AT5G49100	AT4G14165	AT3G07130
AT2G36170	AT4G28760	AT4G16660	AT4G11810	AT2G01650	AT5G05190	AT1G71015	AT2G25770	AT5G64660
AT3G13857	AT4G36480	AT4G30610	AT2G35035	AT2G26650	AT5G11310	AT2G47920	AT1G47495	AT3G29380
AT3G30456	AT1G11820	AT4G32790	AT3G17390	AT4G17090	AT5G14140	AT2G04910	AT2G28420	AT1G02810
AT4G18730	AT1G57870	AT1G04950	AT1G57550	AT4G17860	AT1G15040	AT5G52547	AT5G42655	AT2G22680
AT3G11120	AT2G15690	AT1G09830	AT1G80650	AT5G57000	AT1G24610	AT5G23027	AT1G78815	AT3G52115
AT4G29390	AT2G22090	AT1G12430	AT3G48920	AT5G17080	AT3G25560	AT1G23149	AT5G25330	AT1G44110
AT5G07090	AT4G29480	AT3G19895	AT3G17609	AT3G52070	AT4G24530	AT3G17710	AT1G08165	AT2G30210
AT5G27240	AT5G52380	AT3G45850	AT1G04800	AT3G62920	AT5G04160	AT4G19590	AT3G29040	AT4G21480
AT5G44580	AT1G44750	AT3G57610	AT4G08406	AT2G17660	AT5G50370	AT4G33420	AT2G43580	AT5G63600
AT5G47700	AT2G16800	AT4G10550	AT1G61688	AT1G79070	AT1G27030	AT5G02590	AT5G22200	AT3G53330
AT4G29654	AT3G02300	AT4G15080	AT5G35631	AT5G62900	AT2G17120	AT1G54550	AT1G01453	AT2G41380
AT3G55252	AT5G40650	AT5G16990	AT5G55570	AT2G26865	AT2G34380	AT2G36985	AT2G42310	AT1G49290
AT1G26240	AT5G43600	AT5G40580	AT2G44525	AT1G72850	AT4G18910	AT5G08410	AT1G80450	AT4G24040
AT2G45950	AT1G29470	AT5G57110	AT1G63950	AT1G23220	AT5G16320	AT5G02380	AT1G30050	AT2G35080
AT3G55860	AT1G52450	AT1G61670	AT4G29430	AT5G19430	AT5G55960	AT1G25460	AT2G19810	AT4G35120
AT4G14342	AT2G33170	AT1G63850	AT1G55550	AT1G47603	AT1G01700	AT3G16580	AT2G41445	AT2G25060
AT5G28920	AT3G48030	AT1G69200	AT1G75920	AT2G31090	AT1G14530	AT2G29000	AT4G02330	AT4G21500
AT3G30370	AT3G54480	AT3G03050	AT2G02040	AT2G35733	AT1G29050	AT3G23820	AT2G18010	AT3G18650
AT5G02610	AT3G59020	AT3G23280	AT2G28350	AT1G18773	AT3G54830	AT4G29180	AT5G37870	AT1G02575
AT5G47075	AT5G01710	AT3G44620	AT1G76890	AT5G23280	AT4G18780	AT1G69100	AT5G09976	AT3G13820
AT5G28615	AT5G10490	AT4G00090	AT3G51660	AT1G03870	AT4G33300	AT4G26250	AT5G04470	AT1G64210
AT1G56045	AT5G27860	AT5G05560	AT1G15830	AT5G49260	AT5G15340	AT1G77682	AT5G63087	AT1G49920
AT5G17795	AT1G08410	AT5G42150	AT1G27530	AT2G33705	AT5G26880	AT2G33750	AT5G42410	AT1G77380
AT2G31550	AT2G22970	AT5G52560	AT2G41920	AT3G45555	AT1G62990	AT3G09680	AT3G01329	AT5G51600
AT1G31910	AT2G25560	AT1G48490	AT3G29010	AT5G51360	AT2G27240	AT1G28660	AT3G61550	AT5G63390
AT3G12320	AT3G09880	AT1G54380	AT3G07500	AT3G05602	AT4G30470	AT1G76370	AT1G23140	AT5G63450
AT4G21670	AT3G45740	AT1G60710	AT3G13480	AT1G76360	AT5G45400	AT3G15530	AT2G47530	AT3G53070
AT5G56340	AT5G20060	AT1G76510	AT1G64355	AT2G38590	AT4G33990	AT2G15320	AT1G53035	AT1G12610
AT2G16016	AT5G25340	AT2G16250	AT4G14301	AT1G33840	AT1G72680	AT5G36280	AT5G18160	AT5G52930
AT5G57565	AT5G45130	AT2G26540	AT5G65830	AT4G34680	AT1G76420	AT2G23171	AT4G10240	AT3G50150
AT3G53910	AT5G57030	AT2G46915	AT1G02050	AT5G43770	AT1G77690	AT3G28216	AT2G21465	AT3G53010
AT5G42242	AT1G55830	AT3G49600	AT1G30016	AT4G33800	AT3G21400	AT3G15630	AT1G05650	AT5G60900
AT4G09587	AT2G14510	AT4G24750	AT4G09350	AT1G62820	AT1G61320	AT2G24390	AT1G51870	AT5G20560
AT3G30705	AT2G32520	AT4G31810	AT1G01780	AT1G66000	AT1G75890	AT1G54575	AT1G61720	AT4G15120
AT1G17880	AT3G05280	AT5G07840	AT2G15535	AT4G14815	AT3G51670	AT1G73550	AT1G69540	AT3G49540
AT1G52570	AT3G12780	AT5G65110	AT4G16165	AT1G61350	AT1G69310	AT4G32105	AT3G12145	AT1G44191
AT1G61490	AT3G63340	AT1G03160	AT1G02580	AT1G65000	AT2G42290	AT5G57123	AT5G54550	AT1G61410
AT2G10920	AT5G03430	AT2G21790	AT2G30630	AT2G23190	AT4G10955	AT5G45105	AT3G03000	AT5G51440
AT2G36710	AT5G27930	AT3G24550	AT2G41810	AT3G54680	AT4G20460	AT1G19460	AT1G72360	AT3G11350
AT3G42723	AT5G63890	AT4G31080	AT3G45130	AT4G17970	AT1G29790	AT1G51800	AT2G33796	AT3G29800
AT1G29770	AT1G03930	AT4G36720	AT4G08690	AT4G39390	AT2G39270	AT3G52310	AT2G02380	AT3G50870
AT3G04920	AT1G21630	AT5G47420	AT4G13080	AT5G40360	AT5G02170	AT3G61950	AT3G59160	AT5G38680
AT4G00100	AT1G23190	AT2G35110	AT4G23210	AT1G71130	AT1G12480	AT3G61111	AT4G20820	AT3G27500
AT1G08580	AT1G50010	AT2G36070	AT5G44574	AT2G21237	AT3G52180	AT5G41860	AT4G26770	AT4G39410
AT1G68670	AT1G53400	AT3G55080	AT1G18300	AT3G55566	AT5G20270	AT2G36854	AT4G31710	AT3G63060
AT3G04945	AT1G76030	AT4G00630	AT1G52342	AT2G41180	AT5G24280	AT1G55910	AT1G10100	AT1G07795
AT5G41765	AT2G02370	AT5G06830	AT2G21950	AT1G10657	AT5G27920	AT2G30960	AT1G50880	AT1G09240
AT3G45910	AT3G52300	AT5G49950	AT2G25685	AT1G75700	AT5G37790	AT5G46874	AT5G49120	AT1G02490
AT1G50900	AT3G52660	AT2G03140	AT5G02060	AT3G28310	AT1G06870	AT5G62490	AT5G37040	AT5G55350
AT5G12090	AT3G57300	AT2G15230	AT1G54690	AT5G36960	AT2G36340	AT2G01275	AT1G73000	AT2G26180
AT2G03913	AT4G31430	AT2G16710	AT1G17410	AT1G23500	AT3G22425	AT3G62160	AT3G49980	AT5G28490
AT3G28899	AT4G34100	AT2G35010	AT3G19000	AT3G55880	AT3G62970	AT5G24290	AT2G26130	AT4G32580
AT5G55870	AT4G34700	AT2G41760	AT1G49420	AT1G03950	AT3G63510	AT5G53370	AT1G18290	AT1G17430
AT2G36480	AT5G25760	AT5G04885	AT1G24148	AT1G34760	AT5G01520	AT5G67480	AT1G43160	AT1G22240
AT3G13460	AT5G40200	AT5G08300	AT4G32714	AT1G77770	AT2G16230	AT3G22350	AT2G19230	AT5G07080
AT5G61960	AT5G46390	AT5G23310	AT2G39445	AT2G20725	AT2G27370	AT1G03720	AT3G19430	AT5G45200
AT2G31540	AT5G48730	AT5G65290	AT2G07676	AT2G23840	AT2G42280	AT1G19380	AT1G69690	AT1G10000
AT5G61170	AT1G50910	AT3G04680	AT5G17360	AT3G55040	AT3G07010	AT5G62420	AT5G10280	AT5G44460
AT5G35526	AT2G03350	AT3G49390	AT5G56910	AT5G24270	AT4G26780	AT4G08570	AT5G40260	AT3G29590
AT1G35500	AT2G21240	AT1G65030	AT2G35635	AT3G26250	AT1G27680	AT5G25990	AT5G66740	AT5G63270
AT3G44980	AT2G24360	AT1G76140	AT5G12450	AT4G28170	AT1G45110	AT2G37530	AT1G47540	AT4G31830
AT4G15056	AT2G36740	AT2G26200	AT1G49990	AT1G27640	AT2G44770	AT1G16730	AT1G67030	AT3G13600
AT3G18700	AT3G27020	AT2G33490	AT3G25597	AT2G47190	AT5G19830	AT5G38950	AT3G13500	AT4G14315
AT1G51470	AT4G05460	AT4G02030	AT2G18390	AT2G10930	AT1G08290	AT3G04410	AT5G59510	AT2G17000
AT3G49430	AT4G16143	AT4G35335	AT2G31100	AT5G24460	AT1G77260	AT3G19370	AT3G45960	AT2G33790
AT4G10340	AT4G23640	AT5G27730	AT1G27220	AT3G08600	AT2G14860	AT1G05290	AT5G06320	AT4G14105
AT5G53150	AT4G37510	AT1G09910	AT5G14120	AT3G04180	AT2G16580	AT3G02240	AT5G38610	AT1G75260
AT1G34000	AT5G01230	AT1G22960	AT3G12220	AT1G71930	AT3G15110	AT1G44941	AT5G04390	AT5G39890
AT2G04520	AT5G21160	AT1G53650	AT3G27120	AT2G16970	AT5G60540	AT1G09170	AT3G15910	AT5G47530
AT5G36900	AT5G50430	AT1G54100	AT4G30390	AT2G45740	AT2G21720	AT1G23060	AT5G57420	AT2G48030
AT1G23310	AT5G61910	AT2G20790	AT2G27260	AT3G06730	AT2G48120	AT5G54610	AT3G26960	AT4G00400
AT5G41520	AT5G67120	AT2G42330	AT2G02140	AT3G08980	AT3G05625	AT5G11000	AT1G78270	AT3G13175
AT4G20290	AT1G11430	AT3G04820	AT3G52700	AT3G47760	AT3G20200	AT5G19240	AT3G59010	AT3G12880
AT4G00670	AT1G17290	AT4G00840	AT4G14010	AT4G25320	AT1G14360	AT5G50060	AT4G02425	AT3G29305
AT4G27930	AT1G71860	AT5G32470	AT2G16060	AT4G27470	AT1G49830	AT1G49230	AT5G02600	AT5G59870
AT2G07362	AT1G74790	AT5G62760	AT5G24316	AT4G30630	AT2G19090	AT3G11090	AT3G11550	AT1G44990
AT2G17360	AT2G18220	AT1G20110	AT3G20570	AT5G03270	AT3G16550	AT4G35025	AT1G51410	AT5G06330
AT4G02770	AT2G24990	AT3G14390	AT4G18400	AT5G65960	AT4G14230	AT1G12880	AT1G74150	AT4G39590
AT3G12630	AT2G27228	AT4G00440	AT1G73040	AT5G55150	AT5G11610	AT2G04440	AT4G24240	AT1G52650
AT2G23142	AT2G27230	AT5G45390	AT2G40920	AT1G33475	AT5G54810	AT5G44910	AT5G40570	AT1G73340
AT1G29510	AT2G32040	AT5G55200	AT3G61990	AT3G25550	AT1G71800	AT1G33730	AT3G22490	AT4G28520
AT4G09590	AT3G10920	AT5G60940	AT3G62030	AT5G63170	AT2G20585	AT1G11090	AT4G18090	AT4G35630
AT1G70730	AT3G25040	AT1G06720	AT4G12410	AT2G36550	AT2G30010	AT5G50160	AT1G79170	AT5G55720
AT1G74060	AT4G15020	AT1G20370	AT4G39840	AT3G63040	AT3G51390	AT1G27008	AT4G15061	AT5G66790
AT2G15910	AT4G31410	AT1G68060	AT5G26340	AT2G16575	AT4G08620	AT5G45320	AT4G22210	AT1G22230
AT4G31700	AT5G49910	AT2G01440	AT5G26848	AT5G41650	AT5G56610	AT3G52770	AT2G23440	AT3G03080
AT5G39490	AT1G12680	AT2G25570	AT5G37300	AT1G09935	AT1G12850	AT1G12310	AT4G26560	AT1G64700
AT5G47880	AT1G14030	AT2G34040	AT5G65480	AT5G01734	AT1G75450	AT5G38440	AT5G47550	AT3G24580
AT4G10480	AT1G26850	AT2G45500	AT1G08390	AT1G06110	AT2G41830	AT3G22070	AT5G37610	AT1G51538
AT3G47140	AT1G44770	AT3G18760	AT2G27470	AT1G56090	AT3G59570	AT4G15990	AT3G49450	AT1G55580
AT1G04170	AT1G65070	AT3G57050	AT2G37678	AT4G18030	AT4G03030	AT4G35210	AT1G17170	AT3G19040
AT1G54270	AT2G19270	AT3G63500	AT5G23920	AT5G23990	AT5G57670	AT3G07620	AT1G11360	AT3G21600
AT2G01850	AT3G21140	AT4G27800	AT5G26080	AT5G52570	AT1G28010	AT3G26320	AT1G58430	AT3G49610
AT2G12557	AT3G50370	AT4G35140	AT1G02420	AT4G05018	AT1G51520	AT4G18430	AT4G20230	AT3G56350
AT3G49420	AT3G53570	AT5G13480	AT2G28330	AT1G01730	AT1G65390	AT4G23380	AT4G22790	AT4G16563
AT3G61480	AT4G38800	AT5G41992	AT5G17870	AT5G66070	AT2G24350	AT5G33370	AT4G30520	AT5G21280
AT4G15545	AT1G20980	AT1G28510	AT1G17830	AT1G73790	AT3G61540	AT3G58290	AT5G14020	AT5G27330
AT4G23630	AT1G25380	AT1G30450	AT1G64480	AT1G01480	AT4G28680	AT1G17560	AT5G60080	AT4G30640
AT5G35688	AT1G62020	AT1G44780	AT3G24500	AT1G14350	AT5G08540	AT3G50640	AT1G03880	AT4G12140
AT5G39100	AT2G18040	AT2G04400	AT3G45410	AT1G32580	AT5G48010	AT2G20142	AT4G14280	AT1G12490
AT3G27600	AT2G43790	AT2G25930	AT5G03555	AT1G33930	AT1G19140	AT5G01880	AT4G37750	AT5G40940
AT3G45820	AT3G57940	AT3G10800	AT5G43300	AT1G76040	AT1G80850	AT5G11360	AT1G73560	AT3G55500
AT1G23740	AT3G59090	AT4G04760	AT1G60060	AT3G29255	AT3G55730	AT4G00600	AT3G60647	AT4G29630
AT2G42980	AT4G06676	AT4G16100	AT2G07798	AT3G60590	AT5G19930	AT3G45500	AT5G19230	AT3G56780
AT3G26000	AT4G32330	AT4G27690	AT3G01560	AT4G01840	AT1G03900	AT1G26610	AT4G36820	AT5G58180
AT3G52230	AT5G47200	AT5G19840	AT3G25070	AT1G19550	AT1G09580	AT2G39110	AT5G62210	AT1G16420
AT5G39290	AT1G09920	AT1G11480	AT5G41740	AT3G21830	AT1G21370	AT5G01130	AT1G32560	AT4G01910
AT2G07040	AT1G43860	AT1G14810	AT3G14430	AT1G66400	AT5G66360	AT4G16540	AT1G28480	AT2G39370
AT5G64940	AT1G54630	AT1G25390	AT5G41050	AT1G15720	AT1G20750	AT5G43440	AT2G33690	AT4G40090
AT1G36030	AT1G64750	AT1G56130	AT3G21870	AT4G34600	AT1G35350	AT5G65730	AT2G26695	AT4G38400
AT3G42728	AT2G45660	AT3G27570	AT1G52315	AT1G22370	AT3G26190	AT2G47270	AT2G48140	AT1G68960
AT2G31410	AT3G13772	AT3G62360	AT1G32630	AT2G27670	AT4G29680	AT1G31319	AT2G26267	AT3G13227
AT5G51195	AT3G20060	AT4G30190	AT3G44428	AT1G47760	AT1G04100	AT5G57760	AT1G11670	AT5G03870
AT3G28680	AT5G05690	AT1G14670	AT3G15780	AT1G25470	AT3G60960	AT1G70120	AT3G27290	AT3G24780
AT3G26561	AT5G06440	AT1G18690	AT3G12210	AT1G25472	AT5G25580	AT3G04903	AT3G56700	AT5G51800
AT3G14600	AT5G56000	AT1G19520	AT5G17140	AT1G35780	AT5G49680	AT5G01440	AT4G03620	AT1G19900
AT4G16295	AT5G60990	AT1G65410	AT3G63120	AT1G43245	AT1G19410	AT1G69180	AT4G39070	AT3G05330
AT1G04480	AT5G61330	AT1G68820	AT1G65520	AT1G50575	AT2G37210	AT5G06750	AT3G22700	AT5G35770
AT1G61580	AT5G62050	AT2G30530	AT3G09050	AT1G51560	AT2G40800	AT5G65274	AT5G51250	AT1G76220
AT1G74180	AT1G18900	AT2G43250	AT2G01830	AT1G74000	AT3G02920	AT2G36695	AT4G00680	AT1G23201
AT2G29200	AT1G28490	AT3G28370	AT1G52440	AT1G74950	AT4G00560	AT3G13950	AT4G39756	AT1G65730
AT4G11820	AT1G32870	AT5G08570	AT1G68935	AT2G23060	AT4G27340	AT1G51960	AT3G14710	AT3G04570
AT5G28823	AT1G50370	AT5G37510	AT3G14820	AT3G59490	AT4G28630	AT1G66030	AT3G46050	AT3G55515
AT5G33406	AT1G51200	AT5G40300	AT3G53750	AT4G31920	AT4G34740	AT3G57310	AT5G12880	AT1G32860
AT5G55310	AT2G29510	AT2G16405	AT4G32370	AT5G13290	AT5G22860	AT3G21980	AT5G38170	AT4G28330
AT4G31985	AT2G44150	AT2G19950	AT5G37810	AT1G03700	AT3G02680	AT1G61700	AT3G58100	AT3G13650
AT4G21105	AT3G10980	AT4G21710	AT2G26750	AT2G37030	AT3G15870	AT5G54145	AT1G09157	AT3G48550
AT4G34620	AT3G26920	AT5G23550	AT3G47295	AT1G53625	AT4G28570	AT1G16950	AT5G25290	AT1G35440
AT1G60989	AT3G55510	AT5G42020	AT3G10595	AT4G28050	AT5G09760	AT4G39700	AT2G22890	AT1G11110
AT5G56670	AT3G58610	AT1G16470	AT2G47660	AT5G67265	AT1G08230	AT3G53200	AT1G01660	AT1G14100
AT5G20181	AT4G12670	AT1G34120	AT5G18050	AT1G68765	AT1G63860	AT2G01554	AT4G19645	AT1G74130
AT1G01170	AT4G18380	AT2G17530	AT3G61763	AT1G76650	AT3G01930	AT1G69580	AT1G24530	AT3G54940
AT5G03944	AT4G36195	AT3G06720	AT1G57906	AT3G18420	AT3G49142	AT5G38350	AT2G30340	AT4G05350
AT3G03900	AT5G20680	AT4G02820	AT5G25090	AT1G69870	AT3G57580	AT3G01230	AT1G19180	AT1G07000
AT1G18460	AT5G57860	AT4G02840	AT1G01720	AT2G25650	AT4G38150	AT3G19055	AT3G28540	AT3G19070
AT1G35340	AT1G13350	AT4G11440	AT5G52270	AT3G01210	AT3G23370	AT1G32650	AT5G22970	AT5G43520
AT2G36960	AT1G13560	AT4G21540	AT1G52790	AT3G52430	AT5G10190	AT2G44000	AT5G64090	AT5G57685
AT4G34000	AT1G14740	AT4G27720	AT4G22280	AT3G57400	AT1G16750	AT2G46600	AT2G36100	AT2G02130
AT5G27150	AT1G18850	AT5G37150	AT4G33790	AT5G02910	AT1G30540	AT4G03298	AT3G12830	AT1G45100
AT1G33910	AT1G33060	AT5G41480	AT1G11410	AT5G08320	AT1G33350	AT1G17235	AT2G02100	AT2G44990
AT3G42380	AT1G76810	AT1G09820	AT3G25740	AT5G25980	AT3G08030	AT3G26160	AT5G10695	AT3G54180
AT1G64510	AT2G26930	AT1G28140	AT3G26420	AT1G10747	AT1G07040	AT3G28890	AT5G44306	AT1G54930
AT4G09647	AT2G34900	AT1G32200	AT3G26430	AT2G25565	AT2G27700	AT4G14650	AT1G54530	AT1G19390
AT4G10595	AT3G08530	AT1G47960	AT3G27400	AT3G45070	AT3G07340	AT4G16640	AT1G72690	AT2G32460
AT4G31136	AT3G45240	AT1G48570	AT5G28500	AT1G67635	AT4G23190	AT4G20095	AT5G56050	AT4G14980
AT2G03821	AT4G01090	AT1G50220	AT5G58940	AT2G28610	AT5G20950	AT5G02350	AT1G60320	AT5G49310
AT5G25000	AT4G35760	AT2G35320	AT1G19397	AT1G13570	AT5G44820	AT5G17960	AT3G51020	AT4G36450
AT1G68590	AT5G06560	AT3G17170	AT4G28270	AT1G32930	AT3G28180	AT3G62690	AT1G06000	AT1G02390
AT5G26900	AT5G44320	AT4G00620	AT1G29500	AT1G62700	AT4G23420	AT5G66890	AT1G74010	AT2G34350
AT1G12920	AT5G52180	AT5G22350	AT1G29270	AT2G29670	AT5G18065	AT5G06890	AT4G27220	AT3G21560
AT1G21120	AT1G13820	AT5G64760	AT5G46873	AT2G40820	AT2G03250	AT5G15760	AT5G60720	AT4G22960
AT2G17510	AT1G29890	AT1G16858	AT2G42740	AT5G52890	AT3G17365	AT5G47740	AT4G34880	AT4G28950
AT2G46080	AT1G80910	AT1G49880	AT5G44585	AT5G37667	AT5G35960	AT1G76180	AT5G65710	AT1G08150
AT3G45420	AT5G17900	AT1G51610	AT3G28950	AT2G40200	AT1G03750	AT4G36560	AT3G17570	AT1G26360
AT3G53020	AT5G22050	AT2G45830	AT2G23040	AT1G55475	AT1G11160	AT1G24625	AT3G63160	AT3G02020
AT5G08180	AT1G22850	AT3G48890	AT5G66053	AT2G41080	AT3G01220	AT1G08810	AT3G29140	AT3G26130
AT5G24320	AT1G33780	AT4G24160	AT1G43667	AT3G57720	AT3G17670	AT5G62780	AT1G25988	AT4G34860
AT5G64170	AT1G58250	AT5G35320	AT5G59890	AT5G60380	AT3G23710	AT4G08685	AT1G56030	AT5G57790
AT4G07965	AT1G60600	AT1G03560	AT1G31130	AT1G58320	AT3G48120	AT1G14990	AT5G14000	AT5G07600
AT3G16640	AT1G68370	AT1G66680	AT2G14282	AT2G35070	AT5G18990	AT4G03170	AT1G21050	AT1G64020
AT1G55670	AT2G16090	AT1G73930	AT3G49305	AT2G04046	AT1G62830	AT5G50801	AT3G13680	AT4G23970
AT2G05803	AT2G30200	AT2G36250	AT3G02885	AT3G27027	AT1G65240	AT3G07390	AT1G79320	AT3G12470
AT4G17998	AT3G10010	AT3G06550	AT1G79850	AT1G29480	AT2G22240	AT1G51780	AT1G01200	AT4G11470
AT3G17675	AT3G59050	AT3G15970	AT1G30757	AT5G03810	AT2G30720	AT1G61630	AT1G61680	AT5G44760
AT1G24030	AT4G25570	AT3G20780	AT4G37540	AT2G38790	AT3G54720	AT2G36430	AT2G25330	AT1G68610
AT2G11522	AT5G15400	AT4G12700	AT1G41830	AT1G62760	AT1G30900	AT5G61100	AT2G37700	AT3G52561
AT2G46570	AT5G26110	AT5G11250	AT1G49200	AT4G20420	AT3G02630	AT2G47140	AT3G54530	AT1G57730
AT3G23165	AT5G59210	AT1G44820	AT1G17260	AT3G44716	AT3G47840	AT2G39820	AT4G34138	AT1G01250
AT4G37095	AT1G55150	AT1G59610	AT1G61820	AT4G24950	AT3G62830	AT2G23340	AT5G37470	AT1G01400
AT2G28405	AT2G17800	AT2G30600	AT3G24840	AT1G26810	AT4G00300	AT3G05741	AT5G66590	AT5G54510
AT3G16080	AT2G18090	AT3G60310	AT3G54800	AT1G54010	AT4G16600	AT5G46060	AT5G13900	AT5G62340
AT1G80920	AT2G38780	AT4G17370	AT4G17960	AT2G26680	AT4G21200	AT1G07880	AT1G70540	AT4G24030
AT4G21445	AT3G02290	AT4G28370	AT5G46760	AT2G29120	AT5G48560	AT1G10680	AT3G02840	AT2G44195
AT1G21835	AT3G06660	AT4G29000	AT3G10210	AT5G11260	AT5G60770	AT1G53420	AT1G04090	AT1G76410
AT4G08270	AT3G23070	AT4G29750	AT3G59930	AT5G54710	AT3G21340	AT3G28345	AT1G60130	AT5G52810
AT4G05050	AT3G45400	AT5G19210	AT4G09550	AT3G19615	AT4G02710	AT5G28680	AT2G03520	AT4G10820
AT1G36942	AT3G66654	AT1G07650	AT1G30750	AT5G47630	AT1G74410	AT4G14060	AT4G11910	AT4G19800
AT1G09640	AT4G21150	AT3G03630	AT5G41560	AT1G12660	AT2G33050	AT5G55270	AT1G61165	AT4G20190
AT1G42550	AT5G08440	AT4G25650	AT3G49551	AT5G27280	AT4G21250	AT5G54215	AT3G53820	AT2G34270
AT1G64860	AT5G36180	AT5G11850	AT4G28181	AT3G22415	AT5G08139	AT3G05490	AT4G35295	AT2G21620
AT1G68010	AT5G46910	AT5G16610	AT5G58020	AT2G15350	AT5G23810	AT4G30845	AT1G43790	AT5G07720
AT4G34670	AT5G57940	AT5G17165	AT4G26701	AT1G08980	AT3G45840	AT3G17730	AT3G03170	AT5G65980
AT1G47265	AT1G04860	AT1G17230	AT2G16225	AT1G19800	AT3G48150	AT1G35255	AT4G27590	AT2G45410
AT1G45248	AT1G28120	AT1G54340	AT1G53170	AT1G74380	AT1G59950	AT4G15830	AT2G31335	AT1G02220
AT1G01115	AT1G61900	AT3G06860	AT2G47370	AT2G20690	AT5G63290	AT4G09600	AT1G15630	AT2G34500
AT1G45545	AT2G41560	AT3G12760	AT1G50930	AT3G49890	AT5G66100	AT1G63520	AT2G27270	AT5G57450
AT1G51570	AT2G41980	AT3G59920	AT1G61093	AT4G15720	AT2G39360	AT3G18220	AT1G53970	AT2G24617
AT1G73230	AT4G35000	AT4G01040	AT4G21865	AT4G24972	AT3G05290	AT3G26390	AT3G61120	AT1G60570
AT4G16520	AT5G57960	AT4G30480	AT4G14272	AT5G37940	AT3G61530	AT3G42880	AT4G17480	AT2G33080
AT5G47210	AT5G65430	AT4G33940	AT2G31081	AT5G45970	AT5G61930	AT3G11690	AT4G32880	AT4G14390
AT5G27570	AT1G32220	AT5G01260	AT1G49700	AT1G58160	AT5G67200	AT5G51812	AT5G46000	AT4G14940
AT1G16320	AT1G69170	AT5G24680	AT3G21500	AT4G27280	AT1G04700	AT1G72530	AT2G19020	AT2G45550
AT5G19172	AT2G04340	AT2G47090	AT3G22550	AT2G39560	AT1G70980	AT3G44140	AT1G01300	AT5G38260
AT4G27310	AT3G15410	AT3G13940	AT3G47960	AT1G75430	AT1G08470	AT1G31820	AT1G01600	AT5G01225
AT3G61829	AT3G20540	AT3G19280	AT3G25890	AT5G62200	AT1G11880	AT5G03495	AT1G30710	AT1G22420
AT5G49380	AT3G22330	AT3G54380	AT5G44600	AT2G25780	AT3G06880	AT5G03860	AT3G60790	AT3G18360
AT5G51650	AT4G26000	AT5G03340	AT5G61260	AT4G26500	AT4G32570	AT5G04680	AT5G46680	AT3G55230
AT5G47175	AT5G11500	AT5G08110	AT5G47680	AT5G23650	AT4G33170	AT5G44110	AT5G61710	AT3G60560
AT4G33660	AT5G14910	AT2G29640	AT3G07730	AT1G35260	AT3G04950	AT3G09950	AT4G22880	AT4G02800
AT1G52580	AT5G48385	AT5G02740	AT5G13917	AT1G23610	AT4G26670	AT4G23580	AT3G16660	AT4G28410
AT3G43402	AT5G54290	AT5G33320	AT5G52770	AT1G48200	AT5G08260	AT3G43630	AT2G14500	AT5G55770
AT2G34720	AT1G13320	AT1G58060	AT4G18460	AT1G52710	AT5G28210	AT5G10410	AT4G32080	AT5G11150
AT3G13920	AT1G29810	AT2G25290	AT5G03930	AT1G68520	AT5G63990	AT1G32980	AT2G29263	AT4G09100
AT4G12420	AT1G34570	AT2G33340	AT1G72580	AT4G35580	AT1G78940	AT3G44840	AT5G01075	AT1G69320
AT5G35230	AT1G73650	AT3G47450	AT3G46580	AT5G19490	AT2G37640	AT2G27550	AT1G57690	AT3G08810
AT5G11660	AT2G34640	AT3G58600	AT1G26798	AT4G25510	AT3G19300	AT1G04070	AT2G21140	AT1G64540
AT1G31960	AT3G14075	AT4G13640	AT1G79790	AT3G23175	AT4G19520	AT1G07680	AT1G63190	AT2G22330
AT3G46320	AT3G49601	AT5G44150	AT1G64770	AT1G25310	AT5G07250	AT3G17140	AT1G24400	AT2G38090
AT1G27570	AT4G22350	AT5G46340	AT5G18060	AT1G63206	AT5G07360	AT3G62640	AT1G64780	AT5G09910
AT1G32583	AT4G27830	AT1G62640	AT1G16490	AT4G28160	AT1G19600	AT5G63130	AT4G00955	AT5G63560
AT2G19360	AT5G25480	AT3G13050	AT5G36920	AT1G49620	AT3G15550	AT2G31230	AT5G51610	AT2G34490
AT3G02468	AT5G52550	AT3G49850	AT1G06010	AT1G68800	AT3G59350	AT5G24980	AT1G79910	AT3G05720
AT3G28630	AT1G35670	AT4G00590	AT5G41400	AT2G33300	AT4G10310	AT3G14220	AT2G42090	AT3G19320
AT4G09720	AT1G53120	AT4G03560	AT1G67785	AT1G49720	AT5G21900	AT4G16780	AT3G53280	AT4G29548
AT5G14090	AT1G64530	AT4G32560	AT5G16160	AT3G55646	AT1G18100	AT1G03850	AT4G01740	AT1G35830
AT5G10680	AT1G76990	AT5G48520	AT5G59350	AT4G00355	AT4G39800	AT2G41475	AT4G34420	AT5G24370
AT1G24388	AT3G26080	AT5G57950	AT5G22875	AT4G19960	AT5G41590	AT1G51260	AT5G16700	AT1G70170
AT5G03220	AT3G55770	AT1G34065	AT1G69828	AT4G23400	AT3G43670	AT1G73370	AT3G44060	AT3G48490
AT4G12520	AT4G11240	AT1G35320	AT1G33055	AT5G17500	AT5G14960	AT3G52450	AT5G52730	AT4G18620
AT1G61780	AT4G39620	AT1G47420	AT1G10470	AT5G61010	AT2G26290	AT5G03710	AT3G26235	AT5G17590
AT4G17530	AT5G02680	AT1G54320	AT4G14620	AT5G17350	AT3G03530	AT5G50335	AT5G09520	AT1G11580
AT5G09850	AT5G09230	AT1G55690	AT2G33410	AT1G68300	AT3G59070	AT4G17565	AT3G30730	AT1G30160
AT5G28910	AT5G24650	AT2G39480	AT2G35990	AT3G44080	AT5G22790	AT1G73500	AT5G22540	AT3G48270
AT5G39770	AT5G25560	AT3G24320	AT4G13345	AT1G02950	AT1G07420	AT1G70970	AT5G62150	AT4G19230
AT1G47580	AT5G27720	AT4G02930	AT5G05140	AT5G52670	AT1G44890	AT4G19750	AT4G13450	AT1G02800
AT5G46030	AT5G47480	AT1G29120	AT4G25830	AT2G07669	AT2G40150	AT3G25882	AT1G12960	AT1G04570
AT2G05620	AT5G56140	AT1G59820	AT2G31710	AT3G62460	AT3G19440	AT2G10450	AT2G21980	AT4G35150
AT5G14320	AT1G09760	AT3G08620	AT4G34550	AT1G22065	AT1G53645	AT1G06030	AT5G56690	AT5G01910
AT1G25280	AT1G31814	AT3G16400	AT2G16930	AT5G14340	AT1G69450	AT3G49360	AT1G04450	AT2G36090
AT4G13992	AT1G67230	AT4G26700	AT3G15440	AT3G54410	AT4G03820	AT4G17340	AT1G53690	AT5G48290
AT5G18670	AT2G22795	AT4G30810	AT3G63540	AT1G49810	AT5G54250	AT5G57570	AT4G34410	AT3G28320
AT3G46380	AT3G55610	AT5G38560	AT1G55990	AT1G53460	AT5G57850	AT3G17265	AT1G20150	AT4G26010
AT2G45170	AT5G04090	AT1G05270	AT5G37055	AT1G62150	AT3G51070	AT1G20700	AT1G30170	AT1G14686
AT1G61520	AT5G20090	AT1G05840	AT1G78780	AT1G67800	AT5G16170	AT5G12070	AT1G69150	AT2G17170
AT3G50540	AT5G35910	AT1G06950	AT5G19729	AT2G19800	AT5G25250	AT5G41980	AT1G12060	AT4G34940
AT3G48140	AT5G43720	AT1G67930	AT5G24879	AT2G21900	AT1G50790	AT4G09840	AT2G34540	AT4G39950
AT1G65350	AT5G46190	AT2G28450	AT3G20680	AT3G06850	AT2G36400	AT1G16400	AT4G34930	AT2G25150
AT4G31240	AT1G53720	AT3G63070	AT2G03565	AT3G58430	AT2G47160	AT1G16705	AT4G37770	AT1G76994
AT5G19510	AT1G69740	AT4G20170	AT2G24190	AT3G61800	AT4G32340	AT1G29670	AT5G41315	AT5G40040
AT5G49540	AT2G38560	AT4G29540	AT1G63280	AT4G08160	AT5G06410	AT1G70950	AT1G50470	AT2G35615
AT5G54280	AT3G10420	AT5G53070	AT5G64816	AT5G39620	AT5G47460	AT3G01870	AT2G21040	AT1G67750
AT2G16020	AT3G27320	AT5G61380	AT2G40935	AT2G23830	AT1G27410	AT5G24190	AT2G30860	AT3G02875
AT4G05070	AT3G27430	AT1G06190	AT1G60530	AT4G16840	AT2G21630	AT5G40120	AT4G23493	AT1G10880
AT3G59400	AT3G49180	AT1G10090	AT3G06150	AT5G12323	AT3G47750	AT3G45230	AT1G58450	AT4G24260
AT1G43850	AT3G56840	AT1G79540	AT5G43180	AT4G15715	AT4G31290	AT2G02290	AT1G61940	AT5G49270
AT3G55672	AT3G58180	AT2G22190	AT5G62470	AT1G34520	AT4G36490	AT2G30790	AT1G13830	AT3G26010
AT1G20340	AT4G23910	AT2G31170	AT2G33585	AT2G15500	AT1G24180	AT2G33070	AT5G55240	AT2G45050
AT5G26170	AT4G31300	AT2G43970	AT5G28150	AT1G22740	AT1G28200	AT3G25770	AT5G57820	AT1G13600
AT3G28900	AT5G14710	AT3G05940	AT5G40410	AT1G53990	AT2G28940	AT4G12170	AT2G33190	AT4G17200
AT4G19860	AT5G14880	AT5G45050	AT5G15350	AT2G30900	AT3G16620	AT1G57613	AT5G05150	AT1G02040
AT5G55910	AT5G55860	AT5G56280	AT1G28304	AT3G53140	AT3G45880	AT3G61210	AT3G52480	AT5G57080
AT1G12411	AT1G02330	AT1G49890	AT5G03110	AT4G00695	AT5G01950	AT2G35658	AT3G11773	AT5G53240
AT4G26730	AT2G34710	AT4G28730	AT3G11770	AT4G20960	AT1G78670	AT4G01140	AT5G18430	AT5G55430
AT5G60680	AT4G09740	AT5G47690	AT5G45490	AT1G14160	AT2G46930	AT3G16980	AT5G54190	AT3G55940
AT2G20500	AT4G36550	AT5G55760	AT1G29490	AT2G27505	AT3G22370	AT1G16225	AT1G64160	AT3G07830
AT1G14345	AT5G20170	AT1G64650	AT3G28140	AT3G26445	AT3G60440	AT5G02090	AT5G20230	AT5G49050
AT2G19820	AT5G42820	AT3G26950	AT1G01310	AT5G23160	AT1G51890	AT3G58360	AT3G01760	AT5G10890
AT2G38150	AT5G48680	AT5G01010	AT5G21430	AT4G23930	AT1G60790	AT3G48950	AT5G44970	AT1G32420
AT3G22210	AT5G63020	AT1G02145	AT5G44065	AT3G23805	AT3G15390	AT4G33390	AT3G03730	AT1G21620
AT3G02470	AT5G67580	AT1G22940	AT5G26594	AT2G43261	AT3G19260	AT1G21395	AT4G25140	AT4G16050
AT3G52250	AT1G30470	AT2G20810	AT1G01360	AT3G52740	AT4G28390	AT5G26790	AT2G43610	AT4G39630
AT5G47260	AT1G53800	AT3G01350	AT4G20280	AT1G17590	AT5G55490	AT3G45248	AT5G40050	AT3G24250
AT2G22160	AT1G55170	AT3G16710	AT4G13572	AT1G18650	AT1G77500	AT1G49930	AT5G46115	AT5G06080
AT5G28642	AT2G07050	AT3G27670	AT1G69270	AT1G21310	AT3G08950	AT4G13790	AT1G54640	AT4G27170
AT4G28750	AT2G28290	AT5G53460	AT3G01340	AT3G02870	AT3G43520	AT1G54840	AT1G70470	AT4G22214
AT5G27780	AT2G40980	AT5G63260	AT5G14350	AT3G27210	AT4G35080	AT2G42480	AT1G47885	AT2G37810
AT3G57970	AT3G28050	AT1G76720	AT3G06240	AT3G58980	AT5G05860	AT5G16570	AT1G46264	AT1G64590
AT5G38420	AT3G48730	AT3G02530	AT2G02340	AT4G25100	AT5G06420	AT5G13860	AT4G03565	AT4G19570
AT4G29103	AT4G08540	AT3G15220	AT4G20006	AT5G10320	AT5G27230	AT4G22212	AT5G27880	AT3G15340
AT2G01250	AT4G32760	AT4G00026	AT3G05935	AT5G44973	AT2G17130	AT5G26731	AT3G59900	AT4G12330
AT2G39730	AT5G26830	AT3G13300	AT4G31196	AT1G50530	AT5G64560	AT5G59105	AT1G21460	AT5G51490
AT3G11940	AT5G27400	AT4G13730	AT2G07774	AT5G02730	AT2G03410	AT4G31875	AT4G26740	AT3G18282
AT4G15053	AT1G08040	AT2G41945	AT5G38317	AT4G19430	AT2G21550	AT5G54720	AT5G62380	AT3G23860
AT5G26270	AT1G17690	AT3G03305	AT5G11760	AT5G65205	AT5G06930	AT3G25905	AT1G24230	AT2G40500
AT2G03770	AT1G48970	AT3G52940	AT2G36632	AT3G22160	AT5G07400	AT2G15220	AT1G08430	AT3G12160
AT3G56650	AT1G60850	AT5G26760	AT5G43050	AT3G47300	AT1G20610	AT2G24560	AT1G52690	AT5G43890
AT4G02520	AT1G65440	AT5G47180	AT1G44100	AT2G22122	AT1G65860	AT5G07550	AT2G33570	AT4G19920
AT4G27700	AT2G01720	AT1G10130	AT1G65550	AT1G27950	AT3G54250	AT2G29730	AT4G13240	AT4G23280
AT3G53611	AT4G08810	AT1G28090	AT1G75730	AT1G18710	AT1G60090	AT4G27850	AT5G42180	AT4G34320
AT5G23740	AT4G13630	AT2G17670	AT3G05180	AT1G51430	AT3G06300	AT2G35470	AT5G39310	AT2G21130
AT1G15160	AT1G01160	AT4G23840	AT3G19020	AT2G42620	AT4G33950	AT3G05327	AT2G16955	AT1G11540
AT4G10890	AT1G65840	AT4G32160	AT1G15230	AT3G26700	AT5G06839	AT3G22053	AT3G56530	AT3G55950
AT4G14760	AT2G44920	AT5G05470	AT1G56670	AT4G30350	AT2G29720	AT1G14760	AT5G03060	AT5G06905
AT2G23945	AT2G45770	AT5G58270	AT4G35040	AT4G35290	AT3G62280	AT3G01250	AT4G28395	AT5G47810
AT5G61470	AT4G11110	AT1G07980	AT5G13810	AT5G47720	AT4G13330	AT2G37300	AT1G75580	AT2G45120
AT2G19045	AT4G22930	AT1G77600	AT5G57320	AT5G61030	AT1G17120	AT5G52940	AT5G15190	AT2G19320
AT1G73603	AT5G01460	AT2G35450	AT1G02870	AT1G03730	AT1G21790	AT2G36760	AT4G34800	AT3G62820
AT2G31215	AT5G27430	AT3G47810	AT3G01170	AT5G11600	AT2G42710	AT2G21810	AT2G19220	AT1G78160
AT1G33430	AT5G47900	AT3G49645	AT1G13690	AT1G77170	AT3G13880	AT5G23840	AT1G32100	AT3G09530
AT1G45249	AT1G48850	AT3G51320	AT1G67250	AT5G39860	AT5G56500	AT4G10910	AT1G49790	AT5G09610
AT1G68830	AT1G65660	AT4G24190	AT4G24975	AT2G44600	AT1G09420	AT1G14688	AT3G15570	AT5G42700
AT4G26850	AT1G66500	AT4G24330	AT1G80180	AT2G16005	AT1G09932	AT4G28920	AT4G37160	AT2G22060
AT4G30790	AT1G66520	AT4G25280	AT5G64680	AT2G42860	AT1G74710	AT5G22580	AT5G41730	AT3G52400
AT5G48580	AT3G06190	AT2G24520	AT5G25640	AT1G60985	AT4G35740	AT3G50270	AT5G18748	AT1G19210
AT5G10960	AT5G16050	AT2G32260	AT4G17718	AT1G65484	AT5G22160	AT2G24580	AT1G01560	AT2G15327
AT2G04410	AT5G50230	AT3G01590	AT5G46780	AT2G33385	AT5G44020	AT4G18425	AT1G20120	AT1G29080
AT1G34041	AT5G64840	AT3G05010	AT4G30064	AT3G21190	AT1G75060	AT5G07510	AT1G55570	AT2G47870
AT4G07786	AT1G15860	AT3G49880	AT2G23320	AT3G50140	AT3G05240	AT3G56380	AT1G74080	AT4G38140
AT3G51636	AT1G49300	AT3G56740	AT3G54804	AT3G56950	AT3G15200	AT5G50500	AT3G16450	AT1G66450
AT5G21940	AT1G76450	AT5G05310	AT2G26110	AT2G29870	AT5G52540	AT5G48510	AT3G26760	AT5G03360
AT5G03090	AT2G22670	AT5G41180	AT2G27315	AT5G37820	AT1G04130	AT5G23790	AT5G22410	AT5G06590
AT3G49744	AT2G25590	AT5G58200	AT5G40220	AT5G02200	AT2G38120	AT2G18870	AT5G37320	AT5G13600
AT3G28918	AT2G28240	AT1G08610	AT5G40630	AT3G04430	AT2G40720	AT3G05920	AT5G53700	AT1G69990
AT5G51451	AT2G39770	AT1G13030	AT4G29120	AT1G13500	AT3G47460	AT5G10300	AT5G66280	AT3G05820
AT2G43030	AT3G04490	AT1G33720	AT5G20180	AT1G63200	AT4G01890	AT1G11260	AT4G35810	AT3G27510
AT4G03150	AT4G01280	AT1G44760	AT2G04515	AT1G01800	AT4G25800	AT3G50940	AT5G62830	AT1G33220
AT4G31355	AT4G14410	AT4G14070	AT5G08505	AT1G04555	AT4G37970	AT3G61300	AT4G16030	AT1G70910
AT4G31570	AT4G29090	AT4G19440	AT5G58920	AT2G17430	AT5G18210	AT5G44316	AT4G31740	AT1G24480
AT5G25520	AT4G30690	AT4G34270	AT3G49300	AT3G57070	AT5G43610	AT5G62990	AT1G20823	AT3G04990
AT5G25630	AT4G39080	AT5G66470	AT4G19850	AT3G58710	AT1G05470	AT5G10990	AT2G46455	AT3G52520
AT2G29880	AT5G39340	AT1G15910	AT2G26580	AT4G12440	AT3G04290	AT3G56420	AT3G46760	AT1G53610
AT3G60286	AT5G47970	AT1G54440	AT1G23450	AT4G23710	AT3G42850	AT5G26114	AT1G61290	AT1G50400
AT5G49250	AT5G53280	AT3G05380	AT3G57760	AT4G25300	AT4G23290	AT3G28250	AT1G62690	AT1G79450
AT4G36130	AT5G55610	AT3G52050	AT3G61430	AT5G19960	AT5G01220	AT1G05510	AT3G53250	AT3G27490
AT1G32290	AT1G12290	AT4G37210	AT2G01710	AT5G44030	AT5G05840	AT1G51355	AT1G61920	AT3G62430
AT2G24693	AT1G54510	AT5G11390	AT2G35605	AT5G50130	AT1G70430	AT1G07620	AT3G29250	AT3G09490
AT5G27990	AT1G80410	AT5G49060	AT3G51010	AT3G07460	AT4G21065	AT1G17140	AT2G42660	AT1G07985
AT2G23118	AT2G36835	AT5G50840	AT1G54400	AT3G62050	AT1G04980	AT1G53860	AT5G01970	AT1G75040
AT4G02440	AT3G06670	AT1G22950	AT2G10535	AT1G05291	AT1G55420	AT1G65370	AT4G07820	AT1G10770
AT1G32990	AT3G29200	AT3G24570	AT3G46680	AT5G52760	AT1G69290	AT3G09990	AT5G57200	AT5G03000
AT1G44000	AT4G00720	AT3G46180	AT2G17695	AT3G16740	AT1G06020	AT3G60390	AT1G21550	AT1G12980
AT2G46550	AT4G05330	AT3G55360	AT5G59845	AT4G03290	AT4G11320	AT1G65486	AT5G47590	AT1G24110
AT4G19670	AT4G16420	AT5G14460	AT2G16505	AT1G26800	AT1G18890	AT1G12855	AT5G62360	AT3G21320
AT5G13590	AT4G30890	AT1G07210	AT2G42900	AT2G30370	AT3G01510	AT3G16970	AT3G27910	AT3G23140
AT5G54170	AT4G36980	AT1G17340	AT2G01640	AT4G39900	AT4G23020	AT2G21400	AT3G23960	AT1G78110
AT1G59833	AT5G04830	AT2G44160	AT5G25940	AT5G05965	AT3G04380	AT5G18150	AT1G05810	AT3G04960
AT5G53560	AT5G06770	AT3G48110	AT3G09770	AT5G09630	AT3G58590	AT5G36970	AT1G11620	AT3G57620
AT3G18291	AT5G24170	AT4G15940	AT4G18390	AT5G16980	AT5G13310	AT2G36920	AT1G63245	AT4G34520
AT5G43700	AT5G37380	AT4G20340	AT2G36895	AT2G23270	AT5G13490	AT1G02820	AT4G38740	AT5G56700
AT1G07470	AT5G37480	AT4G25610	AT1G52460	AT1G01520	AT5G65640	AT3G47540	AT5G37200	AT3G16490
AT4G13010	AT5G42300	AT5G09590	AT4G21323	AT1G12220	AT4G17310	AT3G03500	AT1G08140	AT4G29690
AT5G14060	AT5G62600	AT5G55120	AT5G27530	AT1G57620	AT4G31520	AT4G15733	AT1G61550	AT2G33780
AT5G27410	AT5G63700	AT5G64880	AT5G55970	AT1G75940	AT5G39580	AT1G09250	AT3G26210	AT2G37820
AT3G58700	AT1G07810	AT3G52280	AT2G15970	AT2G24010	AT1G78570	AT5G37550	AT3G60670	AT1G54215
AT2G07820	AT1G13060	AT3G58470	AT1G27330	AT2G37760	AT2G42320	AT1G25340	AT4G40020	AT4G22630
AT2G07713	AT1G52370	AT5G61150	AT1G12020	AT3G05155	AT4G04960	AT1G65500	AT5G51270	AT1G34355
AT1G31330	AT1G70590	AT5G63110	AT1G22640	AT3G05870	AT4G22758	AT3G51970	AT1G20710	AT2G31500
AT3G43420	AT2G20410	AT3G01150	AT4G11870	AT3G22890	AT5G27220	AT1G71680	AT1G73410	AT5G18860
AT3G24517	AT2G22125	AT3G15690	AT5G03370	AT3G52290	AT5G48360	AT4G15260	AT2G44400	AT5G37420
AT1G74590	AT2G23420	AT4G00990	AT3G50750	AT5G41470	AT1G65690	AT4G28190	AT5G39030	AT5G67550
AT5G44920	AT2G42700	AT5G44870	AT1G07600	AT5G50290	AT1G71420	AT4G39920	AT5G63063	AT4G04090
AT1G73490	AT3G09900	AT1G61460	AT2G46330	AT5G61540	AT2G38370	AT5G43330	AT5G65020	AT1G71380
AT3G50820	AT3G11440	AT3G07330	AT1G02816	AT1G09220	AT4G26060	AT2G46410	AT3G45670	AT2G26700
AT3G59430	AT3G46060	AT3G44820	AT4G12890	AT1G11900	AT1G20300	AT4G01600	AT1G53345	AT2G42150
AT5G14800	AT3G51650	AT4G27020	AT3G01740	AT1G22650	AT4G34260	AT3G16280	AT4G09965	AT2G14580
AT5G42400	AT3G56580	AT4G27610	AT2G37920	AT2G24430	AT1G23080	AT1G78170	AT1G52270	AT1G34540
AT1G61730	AT4G23330	AT5G23300	AT5G49450	AT2G31865	AT1G31470	AT4G27840	AT1G26590	AT3G62528
AT2G23930	AT4G27430	AT3G26370	AT1G23650	AT2G36840	AT5G44000	AT5G15600	AT1G20070	AT3G20160
AT1G72750	AT4G39170	AT4G38170	AT4G19035	AT2G42960	AT1G48820	AT3G28390	AT3G51810	AT1G09950
AT1G06680	AT5G45710	AT1G09230	AT3G17930	AT4G18670	AT3G01800	AT3G29630	AT4G23110	AT2G47520
AT2G46450	AT1G62850	AT3G13222	AT2G14289	AT5G66530	AT3G58900	AT5G08030	AT1G72620	AT3G17460
AT4G22890	AT3G01500	AT5G55540	AT1G06500	AT1G01230	AT1G53340	AT5G63905	AT1G74990	AT3G19663
AT4G32060	AT3G25150	AT5G56360	AT1G16210	AT1G69510	AT3G16730	AT2G05370	AT1G32710	AT5G19650
AT5G37020	AT4G18975	AT5G62650	AT1G65510	AT5G65120	AT4G03610	AT5G62998	AT3G58320	AT3G09070
AT5G59430	AT4G22540	AT1G01220	AT4G15670	AT1G23390	AT3G16540	AT4G10695	AT1G69560	AT5G67050
AT4G07675	AT4G26690	AT1G14560	AT2G16290	AT1G65990	AT3G16890	AT5G10620	AT1G72220	AT1G64070
AT1G12938	AT5G20140	AT1G67840	AT2G16500	AT3G13840	AT3G61170	AT5G33340	AT1G78550	AT5G60010
AT4G13575	AT5G47730	AT4G24400	AT3G52930	AT3G46660	AT4G20040	AT2G15770	AT1G78820	AT1G53080
AT3G22950	AT5G55920	AT5G03740	AT4G22510	AT3G56830	AT3G60420	AT1G12190	AT2G02950	AT5G08090
AT3G56150	AT1G07910	AT1G10320	AT5G40660	AT5G12860	AT4G30540	AT1G06925	AT2G22040	AT1G58330
AT4G37460	AT1G10610	AT1G26740	AT2G30270	AT5G15580	AT4G34580	AT3G04640	AT2G15360	AT2G40220
AT5G42940	AT1G10670	AT1G60490	AT1G05320	AT5G38360	AT4G36940	AT4G36100	AT1G43680	AT5G43250
AT5G48945	AT1G49590	AT1G67500	AT2G41150	AT5G44680	AT1G71460	AT4G18195	AT3G50900	AT2G19990
AT4G13075	AT1G53210	AT2G02960	AT3G18980	AT2G32580	AT3G49160	AT1G21910	AT1G14940	AT1G69630
AT3G50695	AT1G54520	AT3G04500	AT5G27945	AT2G33060	AT3G52870	AT1G12330	AT4G25430	AT4G19130
AT2G20784	AT2G04740	AT3G10360	AT3G46540	AT3G07760	AT4G32150	AT5G45690	AT5G65990	AT4G28230
AT2G03822	AT3G12012	AT4G12840	AT5G05640	AT3G08990	AT5G08380	AT4G34790	AT5G37900	AT5G60090
AT3G23172	AT3G16480	AT5G11910	AT5G54940	AT3G52610	AT5G48440	AT1G61090	AT1G22220	AT3G55720
AT5G35680	AT3G20240	AT5G46290	AT3G01660	AT5G15180	AT2G21050	AT1G51970	AT4G22660	AT5G51480
AT5G08315	AT3G28100	AT1G63690	AT3G10620	AT1G65670	AT3G21180	AT5G56075	AT1G68875	AT3G51190
AT1G57720	AT3G29390	AT2G13790	AT4G10457	AT2G23450	AT3G53800	AT3G23360	AT4G12920	AT5G10430
AT1G73450	AT3G61130	AT2G40840	AT1G21326	AT3G25500	AT4G25850	AT3G02590	AT1G15010	AT4G15160
AT4G09000	AT3G63130	AT3G05210	AT4G02655	AT3G55920	AT1G04990	AT5G41390	AT4G09530	AT3G50180
AT4G37830	AT4G13270	AT3G49290	AT4G18740	AT3G57180	AT4G21960	AT2G43730	AT1G75388	AT4G33880
AT2G34120	AT5G14430	AT5G40060	AT1G65481	AT4G27595	AT4G37670	AT5G06720	AT1G75390	AT5G66150
AT2G35410	AT5G67590	AT5G40400	AT5G43280	AT5G09620	AT5G47580	AT5G54230	AT5G38270	AT1G04610
AT1G35461	AT1G16890	AT1G10586	AT3G23040	AT5G10740	AT5G54100	AT5G60880	AT4G11770	AT1G64660
AT1G42699	AT1G64990	AT1G27470	AT2G20920	AT5G28310	AT5G58480	AT3G08700	AT1G23320	AT2G26720
AT1G63320	AT1G65700	AT1G61640	AT5G22430	AT5G41310	AT2G25950	AT1G12805	AT3G19230	AT4G00610
AT2G04378	AT2G26080	AT2G02150	AT1G09520	AT5G59600	AT2G34010	AT5G37640	AT5G04980	AT1G76800
AT1G13440	AT2G47830	AT2G04940	AT2G20465	AT1G16980	AT2G39400	AT1G66560	AT5G18270	AT5G15480
AT1G57680	AT3G55530	AT2G37080	AT3G11500	AT3G05500	AT3G04970	AT3G52550	AT5G26150	AT1G30280
AT1G66330	AT5G10950	AT3G27920	AT5G62080	AT3G48310	AT3G05430	AT1G03510	AT1G08560	AT2G42730
AT2G13360	AT5G12230	AT5G14950	AT2G05140	AT3G57910	AT3G16650	AT3G06545	AT1G03440	AT5G58860
AT2G41840	AT5G22030	AT5G50400	AT5G04750	AT4G17895	AT5G38110	AT2G01540	AT3G25790	AT1G16390
AT3G28810	AT5G47570	AT2G29580	AT1G72730	AT5G13370	AT5G61570	AT1G62940	AT4G19470	AT2G23300
AT3G30720	AT1G04945	AT2G46470	AT1G09480	AT1G11190	AT5G63580	AT3G20520	AT1G73910	AT2G20880
AT4G38310	AT2G34660	AT5G08340	AT1G20696	AT2G17560	AT1G04220	AT4G23590	AT3G58910	AT1G02540
AT1G49975	AT2G35840	AT5G24530	AT3G05120	AT3G45900	AT2G31240	AT4G29250	AT2G40925	AT5G22170
AT3G44006	AT3G10572	AT5G41360	AT3G54050	AT3G51980	AT2G39620	AT5G10510	AT2G28010	AT2G45080
AT4G18000	AT4G12020	AT5G56650	AT4G21745	AT4G30710	AT3G22410	AT5G44960	AT1G68620	AT4G01930
AT3G52150	AT4G23440	AT5G15470	AT2G32210	AT5G03140	AT5G06540	AT2G35950	AT1G62300	AT4G12540
AT4G29300	AT5G13010	AT1G27340	AT1G19510	AT5G03970	AT5G16560	AT2G03740	AT1G77020	AT5G45230
AT3G27835	AT5G36250	AT2G02050	AT1G16170	AT5G05920	AT1G03905	AT1G05740	AT3G12730	AT5G54820
AT4G27415	AT5G50180	AT2G25870	AT5G18020	AT1G27020	AT2G22480	AT3G56970	AT3G19620	AT3G25270
AT4G12600	AT1G07350	AT2G41460	AT5G66170	AT3G30340	AT5G59390	AT3G26147	AT3G21720	AT5G19340
AT3G23510	AT1G55360	AT5G03406	AT3G14280	AT5G66010	AT1G09320	AT2G30942	AT4G19460	AT1G54095
AT3G24830	AT2G17930	AT5G35520	AT3G24270	AT1G64610	AT2G30320	AT4G11510	AT5G58630	AT4G39760
AT3G52380	AT2G30110	AT1G07970	AT2G29452	AT1G76340	AT5G13920	AT1G52890	AT1G25422	AT1G24520
AT4G13760	AT2G42400	AT1G13000	AT5G02050	AT2G18290	AT5G21140	AT3G52420	AT5G48270	AT1G55640
AT5G12850	AT3G25805	AT1G15165	AT5G44265	AT2G31110	AT1G47270	AT1G26820	AT1G09090	AT5G09470
AT5G25120	AT3G51100	AT1G27070	AT5G59470	AT2G41835	AT2G40190	AT1G76070	AT3G23150	AT2G17010
AT4G21280	AT4G13400	AT2G10950	AT2G29310	AT3G14050	AT3G48720	AT2G22810	AT3G23770	AT2G24850
AT2G22790	AT5G11020	AT2G25910	AT1G43666	AT3G46460	AT4G22270	AT2G04800	AT3G61270	AT4G25150
AT2G14365	AT5G28220	AT3G14400	AT2G43530	AT4G13070	AT1G44350	AT4G35770	AT5G43120	AT5G58730
AT1G68440	AT1G17550	AT3G24315	AT5G06660	AT4G32960	AT5G47380	AT5G25490	AT5G19270	AT1G56540
AT5G45680	AT1G66340	AT1G15470	AT4G17085	AT5G55250	AT3G49660	AT3G21450	AT4G05240	AT4G17760
AT4G34720	AT1G68890	AT2G14255	AT3G22961	AT5G63160	AT5G08510	AT5G41908	AT5G04200	AT4G37400
AT1G45976	AT3G22104	AT3G07770	AT4G34050	AT1G15410	AT5G45920	AT1G70860	AT3G50970	AT5G01120
AT1G10650	AT3G26618	AT3G12080	AT5G52975	AT1G78180	AT3G23020	AT1G76600	AT1G27461	AT2G27390
AT1G20650	AT3G51830	AT3G24800	AT3G05460	AT2G17720	AT3G58790	AT4G29710	AT3G21900	AT1G75050
AT1G67790	AT4G02580	AT3G47060	AT4G27960	AT2G19150	AT4G26270	AT3G17980	AT3G06145	AT5G65100
AT2G42600	AT4G35940	AT4G24900	AT5G37440	AT2G40140	AT5G13270	AT4G28405	AT3G21910	AT5G03640
AT3G06080	AT5G05450	AT5G23110	AT1G31350	AT3G01920	AT2G22410	AT3G18690	AT1G13750	AT3G25650
AT5G28770	AT5G46420	AT5G23670	AT1G72010	AT3G51420	AT3G18440	AT3G19150	AT1G26400	AT5G55340
AT2G14288	AT5G61228	AT1G15060	AT2G28250	AT4G21210	AT3G56270	AT1G17950	AT2G32290	AT2G25820
AT1G49500	AT1G27190	AT1G77130	AT2G29290	AT5G40250	AT3G58570	AT3G28520	AT2G41970	AT2G47720
AT5G27980	AT2G13650	AT1G78140	AT3G27340	AT5G49760	AT2G32940	AT4G00250	AT4G39130	AT1G25410
AT5G37474	AT2G14720	AT2G31600	AT3G23255	AT5G64380	AT3G10730	AT4G01735	AT1G17545	AT5G67080
AT3G50320	AT2G15290	AT2G33980	AT5G09978	AT1G76970	AT4G02750	AT3G19508	AT5G38580	AT5G03010
AT1G05190	AT2G18710	AT4G00800	AT3G49520	AT2G33330	AT4G22305	AT5G58770	AT1G05100	AT4G35160
AT1G10150	AT2G26460	AT4G24520	AT3G60810	AT2G43255	AT4G37110	AT1G11080	AT1G09510	AT5G58600
AT1G11650	AT2G32850	AT5G05980	AT5G51890	AT4G31600	AT5G59010	AT3G49700	AT2G33670	AT1G01900
AT1G34370	AT2G42770	AT5G50420	AT5G05420	AT4G39560	AT5G66310	AT3G60210	AT3G15800	AT1G44050
AT2G15530	AT3G12280	AT1G66750	AT4G18395	AT5G12250	AT3G14140	AT3G59270	AT5G62100	AT4G28720
AT2G17033	AT3G15660	AT1G72700	AT2G30120	AT5G41690	AT4G01770	AT5G35830	AT5G64530	AT5G52300
AT2G26570	AT3G30160	AT5G58003	AT1G31160	AT1G77920	AT4G28490	AT2G18380	AT3G20340	AT1G02405
AT2G41210	AT5G64610	AT1G04120	AT5G50910	AT2G46370	AT5G23580	AT5G19257	AT2G46360	AT5G53870
AT2G47610	AT1G09770	AT1G19450	AT4G30070	AT3G02070	AT5G53320	AT1G52827	AT5G60460	AT2G44578
AT4G08980	AT1G24706	AT1G76700	AT1G28760	AT3G08790	AT5G04840	AT5G64260	AT5G15560	AT4G33310
AT4G11485	AT1G30360	AT3G49800	AT5G47710	AT3G60680	AT5G08600	AT5G06480	AT5G67350	AT3G15534
AT4G09775	AT3G48530	AT3G56690	AT5G56100	AT4G10465	AT1G17270	AT1G48145	AT3G50350	AT3G44785
AT2G36355	AT3G57390	AT4G24620	AT1G21900	AT5G18170	AT1G43650	AT3G59260	AT4G38460	AT2G33205
AT3G29970	AT4G13050	AT4G36090	AT2G07599	AT5G59790	AT5G06820	AT1G49120	AT1G30930	AT1G03022
AT4G10115	AT5G16840	AT4G36440	AT2G44540	AT5G62740	AT5G65650	AT1G19470	AT2G40802	AT4G27260
AT4G14358	AT5G27560	AT1G22860	AT3G05900	AT5G63040	AT1G30780	AT4G22490	AT3G10510	AT1G24130
AT5G41010	AT5G43140	AT4G33630	AT3G48990	AT1G54000	AT3G24360	AT1G26770	AT4G21780	AT1G76830
AT1G10500	AT5G50110	AT5G15880	AT5G26120	AT2G43940	AT3G53340	AT1G74810	AT4G09120	AT3G61389
AT3G20310	AT5G53220	AT5G26030	AT5G65240	AT2G45190	AT5G14500	AT3G02620	AT3G50200	AT4G05370
AT3G62870	AT5G55220	AT1G53320	AT2G07340	AT3G62390	AT1G67560	AT1G54120	AT3G28280	AT3G06460
AT4G10080	AT5G55580	AT3G06010	AT1G02300	AT1G07330	AT1G78680	AT1G31772	AT5G64720	AT4G24026
AT5G46020	AT1G11310	AT3G17240	AT1G80620	AT1G69680	AT2G33290	AT3G48660	AT2G31940	AT4G33370
AT5G60790	AT1G17930	AT3G51120	AT2G45440	AT3G25140	AT4G01990	AT1G78410	AT3G11580	AT1G11770
AT5G62090	AT1G36990	AT4G27650	AT4G07825	AT3G44560	AT4G04700	AT3G61630	AT5G62180	AT1G49870
AT5G63860	AT1G48030	AT4G34490	AT1G07610	AT3G44970	AT4G23820	AT3G18510	AT4G22520	AT5G21150
AT1G55950	AT1G63810	AT4G36140	AT1G70190	AT3G50860	AT5G05240	AT4G24410	AT1G08135	AT3G49950
AT4G38052	AT1G65980	AT5G20520	AT2G44198	AT4G03420	AT2G36970	AT5G61620	AT1G12710	AT3G01940
AT3G14550	AT1G74530	AT5G49740	AT5G60510	AT4G20010	AT1G55380	AT2G39430	AT1G66610	AT1G19370
AT3G16820	AT1G80040	AT1G16670	AT2G31680	AT5G07850	AT1G59960	AT5G50050	AT1G68380	AT1G56400
AT2G16881	AT2G27090	AT2G26060	AT2G31200	AT5G38000	AT2G32390	AT4G21310	AT3G21080	AT1G73700
AT2G24692	AT2G28380	AT2G47410	AT3G49940	AT1G55720	AT3G24515	AT3G03341	AT4G15740	AT2G29040
AT2G07732	AT2G28950	AT3G22310	AT1G28460	AT1G56720	AT4G12250	AT5G42460	AT5G41380	AT3G05450
AT1G27320	AT3G07100	AT5G03160	AT1G78380	AT1G79080	AT5G59220	AT1G06640	AT5G47500	AT1G30760
AT1G44120	AT3G11200	AT5G10710	AT5G51390	AT2G24250	AT1G17970	AT3G46190	AT5G49665	AT3G24220
AT1G10590	AT3G16840	AT5G41950	AT4G16566	AT3G12070	AT2G16595	AT5G01610	AT3G60090	AT5G67470
AT3G56010	AT3G23210	AT5G50970	AT3G02190	AT3G54140	AT4G39640	AT1G68740	AT5G03620	AT1G51420
AT3G43583	AT3G28760	AT1G08350	AT5G65270	AT4G22950	AT5G48330	AT2G26410	AT1G10990	AT2G38810
AT1G01320	AT3G45770	AT1G51310	AT4G00430	AT5G24900	AT2G14520	AT3G10815	AT5G12340	AT3G12500
AT5G14420	AT4G38600	AT1G63660	AT5G20030	AT5G43450	AT4G27390	AT3G11280	AT2G35345	AT4G17210
AT1G36640	AT5G36880	AT1G74120	AT5G58690	AT5G63000	AT3G02650	AT4G01190	AT2G23240	AT5G51500
AT3G24480	AT5G47190	AT3G03740	AT2G26010	AT1G35190	AT1G01880	AT5G49180	AT4G02380	AT5G55800
AT2G04622	AT1G04550	AT4G09140	AT3G20820	AT1G79490	AT1G14010	AT5G67460	AT3G24093	AT2G38510
AT5G39300	AT1G21660	AT4G34460	AT3G20730	AT2G22070	AT4G19890	AT5G07475	AT5G53730	AT5G19260
AT2G46190	AT1G42960	AT5G10270	AT1G24147	AT3G05400	AT5G27520	AT1G47300	AT3G11870	AT4G04480
AT1G12451	AT2G36720	AT5G22120	AT5G52720	AT5G01980	AT5G45275	AT5G52160	AT2G46400	AT1G17480
AT4G02325	AT3G12290	AT1G45050	AT1G22140	AT5G21070	AT1G16220	AT2G27775	AT1G29140	AT1G63020
AT5G62576	AT3G14080	AT1G61040	AT3G19560	AT5G25415	AT1G50990	AT1G32361	AT1G80820	AT3G11210
AT1G68580	AT3G14290	AT1G64960	AT3G59840	AT1G63270	AT2G46050	AT5G56540	AT3G32047	AT3G53310
AT3G12250	AT3G19520	AT2G25740	AT3G10525	AT1G70300	AT3G18780	AT3G21790	AT4G37650	AT5G13790
AT4G05095	AT3G55000	AT3G18090	AT1G09245	AT2G17550	AT4G00750	AT2G17770	AT1G60760	AT3G01990
AT1G48780	AT5G06290	AT4G28710	AT4G01420	AT2G23030	AT3G24600	AT4G16024	AT5G47220	AT4G11720
AT1G03600	AT5G23490	AT4G32350	AT4G25890	AT3G45060	AT4G04490	AT3G20210	AT1G79180	AT5G54450
AT2G19750	AT5G35730	AT5G08060	AT5G46770	AT3G48480	AT4G26620	AT4G15165	AT1G53160	AT1G19250
AT3G43291	AT5G57710	AT5G24300	AT1G52825	AT3G58090	AT5G07530	AT2G33030	AT4G33710	AT1G28050
AT4G09795	AT1G14510	AT5G44070	AT1G07476	AT4G05140	AT5G21030	AT5G01570	AT1G62490	AT1G67160
AT1G29730	AT2G19120	AT1G17640	AT3G16680	AT4G37200	AT1G56600	AT1G65113	AT5G16380	AT5G13700
AT4G22340	AT3G27925	AT1G67490	AT2G35520	AT5G09820	AT2G29525	AT3G12920	AT5G55320	AT5G18320
AT5G22440	AT4G16760	AT2G39970	AT1G26140	AT5G50900	AT3G03640	AT4G10440	AT5G09480	AT5G67270
AT5G39530	AT5G14440	AT3G50380	AT2G33480	AT1G08730	AT4G28640	AT4G23700	AT2G32030	AT2G30380
AT5G52650	AT5G14520	AT3G53710	AT1G23560	AT1G22440	AT5G50950	AT4G00124	AT1G77780	AT3G60470
AT4G38080	AT5G23450	AT3G55020	AT4G03490	AT1G55160	AT1G71692	AT2G03200	AT3G46080	AT5G04660
AT3G19350	AT5G35200	AT4G35440	AT5G60810	AT1G74280	AT2G40640	AT3G19200	AT1G68260	AT3G46070
AT1G50603	AT5G48030	AT2G02390	AT1G47310	AT3G05830	AT3G29110	AT1G52830	AT2G45580	AT4G35480
AT1G66100	AT5G50380	AT3G28720	AT2G05335	AT4G13290	AT3G47010	AT5G24560	AT3G22800	AT1G31690
AT2G13547	AT5G59960	AT4G22850	AT5G62575	AT1G03620	AT4G32940	AT2G23067	AT3G59230	AT2G37780
AT3G45510	AT1G48175	AT5G06000	AT4G36510	AT2G43350	AT5G42610	AT1G70780	AT4G33590	AT2G04080
AT3G22320	AT1G68310	AT5G16620	AT5G40382	AT3G14090	AT1G53950	AT2G45450	AT4G38670	AT2G18190
AT1G65230	AT2G18700	AT1G27900	AT3G48131	AT3G24670	AT2G24680	AT2G18520	AT4G14130	AT5G18340
AT2G01490	AT2G32320	AT1G71350	AT4G34330	AT3G63260	AT3G48260	AT1G21150	AT1G46840	AT1G73325
AT3G06330	AT2G37050	AT1G72040	AT3G29075	AT5G60050	AT3G54060	AT3G24068	AT2G44230	AT5G65390
AT3G44900	AT2G45270	AT2G25620	AT3G61947	AT3G61830	AT4G16180	AT2G30130	AT3G06560	AT3G07580
AT5G02450	AT3G10540	AT2G34570	AT5G64810	AT4G29830	AT5G10820	AT3G09380	AT3G18560	AT3G23740
AT5G04040	AT3G17970	AT4G17910	AT5G55460	AT5G18460	AT2G38550	AT5G61180	AT5G49525	AT4G00330
AT5G63930	AT4G39420	AT4G30920	AT4G17850	AT5G45020	AT4G29400	AT2G41280	AT3G28420	AT4G13890
AT2G21185	AT5G49210	AT1G30620	AT1G51250	AT5G61830	AT3G55060	AT3G54600	AT1G04330	AT5G01380
AT3G03990	AT5G67500	AT2G27100	AT4G00315	AT3G25990	AT1G20230	AT5G01140	AT5G57510	AT5G41540
AT4G36460	AT1G09010	AT3G50430	AT2G43745	AT3G28007	AT2G40550	AT1G32280	AT2G35760	AT3G55780
AT3G52830	AT1G50030	AT3G55350	AT2G23670	AT5G50150	AT4G18470	AT4G17810	AT1G31450	AT1G02510
AT1G29400	AT1G53200	AT4G04200	AT1G08035	AT1G15380	AT5G17330	AT1G21528	AT3G11930	AT5G67411
AT1G70320	AT1G63470	AT4G19490	AT1G28135	AT1G70670	AT5G28830	AT2G46493	AT2G26960	AT3G07900
AT2G01670	AT1G71710	AT1G08060	AT4G30996	AT1G80840	AT1G78810	AT3G07150	AT3G54930	AT4G15350
AT2G45980	AT3G02760	AT1G26190	AT5G16940	AT2G39890	AT1G60460	AT4G12470	AT3G58200	AT4G31900
AT4G28080	AT3G46450	AT1G80030	AT3G15420	AT4G35170	AT1G70820	AT1G68760	AT4G25990	AT4G26960
AT5G17230	AT3G58220	AT3G54660	AT1G34060	AT1G17090	AT2G35190	AT1G13370	AT4G36260	AT5G16080
AT5G35210	AT4G10030	AT5G54520	AT2G22690	AT3G63220	AT5G24010	AT3G54200	AT5G57550	AT2G31050
AT5G40080	AT4G11560	AT1G33360	AT5G51400	AT4G23320	AT1G27720	AT1G05085	AT5G06920	AT4G02810
AT5G62110	AT5G14640	AT2G18330	AT5G50460	AT4G39040	AT1G70340	AT3G59880	AT2G28460	AT1G80120
AT5G48175	AT5G35753	AT2G34970	AT1G77710	AT5G45650	AT1G53600	AT1G66160	AT3G12110	AT3G07710
AT1G27580	AT5G44930	AT2G40760	AT2G29320	AT1G10660	AT3G16320	AT1G70360	AT3G58770	AT2G36885
AT2G22345	AT5G47430	AT3G10350	AT4G11280	AT1G64310	AT3G22250	AT3G45851	AT5G01690	AT3G04850
AT2G24513	AT1G50410	AT3G25220	AT4G36920	AT5G58490	AT3G54110	AT2G27410	AT5G53790	AT3G27473
AT3G11810	AT1G64050	AT3G53580	AT1G67990	AT1G61480	AT3G62080	AT5G24570	AT1G32585	AT3G48520
AT1G22630	AT2G26000	AT4G35850	AT4G05440	AT1G71080	AT5G61400	AT3G45720	AT5G04950	AT2G34940
AT5G28821	AT3G11540	AT5G07380	AT5G57815	AT1G73270	AT1G52750	AT3G47740	AT2G25990	AT5G16530
AT2G34290	AT3G17430	AT5G46920	AT1G08780	AT2G05920	AT3G10720	AT4G31950	AT4G14490	AT5G22610
AT1G21450	AT4G10610	AT1G06148	AT4G35980	AT2G28890	AT3G50660	AT1G30845	AT1G11490	AT5G35510
AT1G58602	AT5G04810	AT1G61430	AT5G56760	AT3G28980	AT3G60380	AT4G22230	AT3G28610	AT5G61750
AT4G30100	AT5G28740	AT4G37270	AT5G51960	AT4G18010	AT4G22080	AT2G43060	AT5G22880	AT4G29700
AT5G07570	AT1G13195	AT5G10480	AT1G28450	AT4G39740	AT5G41670	AT2G35730	AT2G16120	AT4G31500
AT5G43730	AT1G14380	AT5G27380	AT2G33460	AT5G03180	AT1G02400	AT1G17147	AT4G16080	AT1G30660
AT2G06983	AT1G28320	AT1G31220	AT3G51500	AT1G10720	AT1G12970	AT5G54660	AT4G33860	AT5G01840
AT1G31200	AT1G79010	AT1G67210	AT5G27944	AT1G22210	AT1G62970	AT2G31720	AT5G43660	AT1G28170
AT2G22805	AT2G32640	AT3G01370	AT2G43340	AT2G46790	AT1G77270	AT1G19070	AT3G17560	AT1G23800
AT1G29250	AT2G40890	AT5G58190	AT1G48960	AT3G03780	AT2G46240	AT1G29980	AT2G40330	AT2G29620
AT4G17870	AT2G44950	AT1G29970	AT2G40205	AT3G26115	AT3G14160	AT1G62030	AT3G50300	AT2G35460
AT1G63360	AT3G10770	AT1G44170	AT3G49860	AT3G47800	AT5G19440	AT2G44930	AT1G03170	AT1G02205
AT2G27350	AT3G14860	AT1G45231	AT1G68240	AT4G15563	AT5G44230	AT5G22490	AT2G06200	AT1G31290
AT4G38230	AT3G20920	AT1G65120	AT1G76705	AT5G07480	AT1G61590	AT4G11590	AT1G22170	AT1G60110
AT5G06110	AT3G46630	AT2G43235	AT3G62650	AT5G23850	AT1G78580	AT1G23130	AT5G13380	AT3G49830
AT1G01450	AT3G48195	AT3G52640	AT3G57450	AT5G56870	AT2G25260	AT5G06755	AT3G49570	AT4G27440
AT4G30750	AT3G61790	AT3G56990	AT3G18970	AT1G32240	AT1G48100	AT4G23515	AT1G07645	AT5G22355
AT3G15578	AT3G62310	AT4G17695	AT4G12910	AT1G60340	AT1G77850	AT4G32290	AT3G49760	AT4G25380
AT5G23680	AT4G04940	AT5G45250	AT4G24930	AT1G65890	AT3G11402	AT2G21690	AT4G03505	AT2G44840
AT2G02510	AT5G06160	AT1G02120	AT5G47070	AT1G78730	AT3G25860	AT4G15075	AT5G61412	AT1G77330
AT3G04300	AT5G06640	AT1G10030	AT1G14700	AT3G50960	AT3G59700	AT5G64450	AT1G11980	AT3G58960
AT3G23167	AT5G21274	AT1G77140	AT1G45688	AT3G51490	AT4G17190	AT2G42060	AT4G13266	AT4G32540
AT5G21910	AT5G66900	AT2G13800	AT2G38660	AT3G52905	AT1G70250	AT1G46768	AT5G38800	AT3G18957
AT5G39920	AT1G02010	AT3G19190	AT3G11080	AT3G53960	AT2G20100	AT3G27250	AT2G15610	AT1G21475
AT3G44100	AT1G12650	AT3G20790	AT5G59450	AT4G07400	AT3G17810	AT1G57990	AT1G31080	AT3G28321
AT5G33390	AT1G16080	AT3G56310	AT3G20890	AT1G03360	AT3G48440	AT4G33450	AT1G27730	AT1G76610
AT2G30910	AT1G19485	AT5G25040	AT1G09415	AT3G06110	AT4G33540	AT3G51740	AT4G04404	AT1G78640
AT3G24740	AT1G32440	AT5G47120	AT2G44750	AT5G23260	AT1G77510	AT3G28060	AT3G56980	AT2G43870
AT3G61470	AT3G09890	AT5G65950	AT5G58260	AT1G12150	AT2G32550	AT3G14431	AT1G32180	AT4G27510
AT4G26650	AT3G18190	AT2G27110	AT1G55800	AT1G22100	AT2G34840	AT4G16442	AT1G79410	AT1G03050
AT5G54600	AT3G50080	AT2G43980	AT1G08695	AT2G39435	AT3G07440	AT1G03103	AT3G27480	AT1G77530
AT1G29965	AT4G19610	AT4G14790	AT1G23810	AT3G16910	AT4G14850	AT4G17440	AT3G58440	AT4G27290
AT3G52730	AT4G34450	AT4G24200	AT1G60987	AT4G30240	AT2G02220	AT5G47300	AT1G75717	AT2G31018
AT1G50640	AT5G18580	AT5G09890	AT3G24506	AT5G40290	AT4G28320	AT3G06220	AT1G66780	AT3G27630
AT4G18593	AT5G26667	AT5G10840	AT2G47640	AT5G56980	AT4G33780	AT1G56415	AT5G17800	AT3G15250
AT3G56860	AT5G60600	AT2G05990	AT4G18823	AT1G11170	AT5G57410	AT5G59820	AT2G35980	AT3G66656
AT4G03230	AT5G63780	AT5G64390	AT1G30020	AT1G17350	AT1G26840	AT5G54148	AT5G02890	AT3G20470
AT4G29200	AT1G01820	AT1G04910	AT1G66852	AT1G55020	AT4G27780	AT5G16790	AT4G38870	AT5G47000
AT4G37930	AT1G36390	AT2G29400	AT5G46080	AT2G36130	AT5G46460	AT1G23965	AT4G10490	AT5G58360
AT5G35530	AT1G59830	AT3G08943	AT3G11100	AT2G36950	AT3G51340	AT4G01630	AT2G27389	AT1G07400
AT5G46800	AT1G60440	AT5G64830	AT5G55290	AT2G36980	AT5G37000	AT5G48700	AT5G17120	AT5G64540
AT5G55600	AT2G41960	AT2G03270	AT5G12140	AT4G15610	AT1G67630	AT5G15970	AT3G03726	AT1G04030
AT5G66190	AT3G10640	AT2G11890	AT2G25920	AT4G18890	AT2G37310	AT3G56030	AT4G03153	AT1G52770
AT5G47077	AT3G20550	AT2G35690	AT3G59750	AT4G37608	AT3G59820	AT3G10400	AT4G16040	AT2G27690
AT5G67510	AT3G29170	AT2G35720	AT4G36660	AT5G03100	AT1G80870	AT2G19893	AT2G40970	AT3G16150
AT5G26840	AT3G54300	AT3G11830	AT4G38810	AT5G37180	AT3G10440	AT4G21620	AT5G54490	AT5G01060
AT2G24592	AT4G15010	AT1G56180	AT2G25410	AT5G60690	AT5G53510	AT4G01380	AT3G05650	AT5G22600
AT4G13830	AT4G28060	AT1G58440	AT2G29070	AT1G61660	AT1G21070	AT2G23540	AT3G14170	AT5G45860
AT1G72770	AT4G32900	AT2G15790	AT3G50400	AT2G35900	AT3G16180	AT3G48220	AT4G32950	AT3G53060
AT3G26650	AT4G37330	AT3G04480	AT4G16915	AT3G26790	AT4G25090	AT5G49240	AT5G61680	AT5G60490
AT4G20360	AT1G20260	AT3G47910	AT1G12211	AT4G00480	AT1G14780	AT5G38090	AT5G62940	AT1G74620
AT1G55045	AT1G29760	AT4G15920	AT1G62840	AT4G14420	AT1G62560	AT1G07550	AT2G40475	AT3G07490
AT4G13540	AT1G77800	AT5G39680	AT3G24730	AT5G65630	AT2G34070	AT1G80540	AT3G09290	AT4G25330
AT2G16070	AT3G15850	AT5G57250	AT2G07695	AT1G02150	AT4G18270	AT5G15150	AT3G25080	AT3G22570
AT3G10230	AT3G30380	AT1G04160	AT1G30260	AT1G37130	AT5G07180	AT5G24313	AT2G21640	AT3G52970
AT5G02500	AT3G51630	AT1G65270	AT1G52200	AT1G48640	AT1G09850	AT1G28330	AT1G66045	AT5G55110
AT5G09670	AT3G56450	AT2G38960	AT3G61460	AT1G67660	AT2G38400	AT3G48346	AT3G49130	AT2G04680
AT5G09672	AT5G01960	AT2G47620	AT5G58240	AT2G43200	AT3G27720	AT2G29420	AT1G64585	AT3G19390
AT5G19450	AT5G10460	AT3G06400	AT4G13200	AT5G14970	AT3G55710	AT1G64405	AT1G02000	AT4G27980
AT5G43270	AT5G14030	AT3G18100	AT2G07691	AT5G46690	AT3G58620	AT4G38495	AT1G16440	AT5G03390
AT5G61410	AT1G13020	AT4G24790	AT5G52130	AT1G48870	AT5G06310	AT5G04350	AT1G56690	AT2G44030
AT2G07830	AT1G14600	AT5G23720	AT1G75290	AT1G55450	AT1G13340	AT4G32090	AT2G02630	AT1G21990
AT2G28401	AT1G31120	AT5G53470	AT1G69800	AT1G58280	AT1G25500	AT3G03272	AT5G52400	AT3G50160
AT5G10336	AT1G32550	AT1G65950	AT3G26932	AT1G59850	AT2G35580	AT1G21960	AT2G43890	AT4G26420
AT1G68905	AT1G59720	AT3G10050	AT3G47600	AT4G21630	AT4G17070	AT1G48940	AT3G60220	AT1G16110
AT2G20921	AT1G63970	AT3G16310	AT4G29450	AT1G02380	AT5G27110	AT1G76750	AT1G60880	AT5G45730
AT1G16740	AT3G11130	AT4G04790	AT2G04395	AT1G14310	AT1G50950	AT3G25590	AT5G26060	AT5G52020
AT1G34245	AT3G13870	AT4G26570	AT1G67940	AT1G20380	AT4G23990	AT3G44180	AT1G07370	AT5G48170
AT2G45920	AT3G15520	AT1G04690	AT5G03990	AT1G32850	AT5G10080	AT2G02120	AT1G70380	AT1G59780
AT3G10140	AT4G20410	AT1G13770	AT1G77750	AT1G72310	AT5G18740	AT1G80745	AT1G20730	AT2G44580
AT3G19450	AT5G40450	AT3G21350	AT1G28540	AT2G14750	AT5G41080	AT2G03230	AT2G42550	AT5G09710
AT3G27160	AT5G64200	AT3G44713	AT1G61415	AT2G37650	AT1G15990	AT3G60890	AT2G45800	AT2G34400
AT4G04040	AT1G01790	AT4G09570	AT3G06070	AT2G43018	AT5G43650	AT2G28670	AT1G31370	AT2G40130
AT5G44582	AT1G20090	AT4G17620	AT2G38544	AT2G43020	AT1G13930	AT5G22310	AT2G41780	AT3G59550
AT5G46500	AT2G03710	AT5G26240	AT3G17100	AT3G51110	AT1G16830	AT5G53840	AT2G13630	AT3G62890
AT4G09153	AT2G24820	AT1G10180	AT4G02541	AT4G34650	AT1G72600	AT5G65920	AT3G63088	AT4G25835
AT1G52820	AT2G35660	AT1G48760	AT4G24960	AT5G60190	AT3G22260	AT3G53065	AT1G76560	AT5G16020
AT1G01060	AT4G21450	AT2G43360	AT4G32930	AT5G65010	AT5G44050	AT3G53290	AT1G11915	AT4G19480
AT2G12190	AT5G08620	AT3G04160	AT1G12830	AT1G02880	AT4G36220	AT3G58190	AT3G59460	AT5G02000
AT3G14040	AT5G09860	AT5G16520	AT1G35420	AT1G27700	AT5G15100	AT2G37610	AT1G05065	AT3G29431
AT3G53420	AT5G16030	AT5G16810	AT5G09250	AT1G68560	AT5G61810	AT1G06420	AT1G33440	AT1G52640
AT3G62900	AT5G18960	AT5G24970	AT2G21210	AT1G69730	AT1G13180	AT3G18518	AT1G52140	AT3G13170
AT3G62980	AT5G35160	AT5G48530	AT2G39705	AT4G14550	AT3G53490	AT5G59330	AT1G75870	AT3G22640
AT5G13020	AT5G45110	AT5G66120	AT1G01620	AT5G40310	AT4G02340	AT3G60650	AT2G28270	AT3G50120
AT5G56240	AT2G20190	AT1G25520	AT1G18060	AT1G15370	AT4G16510	AT1G66220	AT1G48510	AT4G03450
AT4G29305	AT2G20290	AT1G77440	AT1G74200	AT1G53840	AT1G11545	AT5G58340	AT4G00780	AT4G32830
AT4G08395	AT2G21280	AT2G27460	AT2G35130	AT3G56720	AT1G02170	AT5G22390	AT5G01830	AT1G10220
AT5G56550	AT2G39940	AT3G21295	AT2G36700	AT4G01510	AT2G18245	AT3G16880	AT5G56820	AT1G15680
AT1G09610	AT3G07300	AT1G51965	AT3G09405	AT5G40850	AT2G32990	AT1G04670	AT2G34910	AT1G02965
AT4G28380	AT3G51040	AT2G28390	AT2G29654	AT1G06570	AT4G31360	AT1G64295	AT3G22560	AT3G22500
AT1G75670	AT3G61070	AT2G47115	AT2G19640	AT1G20770	AT5G43760	AT1G01420	AT2G37000	AT4G27110
AT1G07920	AT4G25290	AT3G16290	AT2G47440	AT1G55200	AT5G60270	AT3G23550	AT4G38690	AT5G09750
AT1G44835	AT4G25730	AT3G19515	AT3G28910	AT4G25870	AT1G11905	AT4G03480	AT1G28000	AT4G18500
AT1G64230	AT4G26140	AT3G46790	AT5G62120	AT1G76570	AT3G49740	AT4G13820	AT4G24070	AT3G09280
AT3G05670	AT5G04920	AT1G68100	AT1G27930	AT3G17611	AT5G13660	AT5G43590	AT3G28917	AT1G04920
AT3G26030	AT5G05610	AT2G04350	AT3G29690	AT4G34360	AT5G48460	AT2G05510	AT1G45616	AT3G11520
AT3G43230	AT5G23590	AT3G02060	AT2G29180	AT4G38225	AT2G35340	AT5G15000	AT4G23510	AT3G20300
AT3G44630	AT5G60710	AT3G06810	AT2G26511	AT5G26260	AT5G20540	AT5G27090	AT3G60550	AT4G31690
AT5G51680	AT1G03150	AT3G12550	AT5G04080	AT1G11630	AT5G45150	AT2G13422	AT1G17810	AT2G04420
AT5G39750	AT1G06790	AT3G16260	AT2G04495	AT1G25330	AT5G54140	AT1G15772	AT3G14680	AT1G14490
[truncated: 1,206 more rows]

[truncated: 2 more sheets: Table 1, Table 2]
